# Supplementary material for: Accurate phenotypic classification and exome sequencing allow identification of novel genes and variants associated with adult-onset hearing loss
Source: PLoS Genet. 2023 Nov 27;19(11):e1011058. doi: 10.1371/journal.pgen.1011058 (PMC10718637; doi:10.1371/journal.pgen.1011058)
Supplement: S1 Table — (XLSX) [file pgen.1011058.s001.xlsx]

## Sheet: Sheet1
Feature	Source	Filter setting	Reference	URL
GATK quality scores	GATK VQSR	Tranche 1 or tranche 2 (in combination with other callers)	[66]	https://gatk.broadinstitute.org/hc/en-us
Freebayes quality scores	VCFtools	variant quality ≥ 20, genotype depth ≥ 10	[67]	https://vcftools.github.io
SAMtools quality scores	vcfutils	RMS mapping quality≥10, 2≤read depth≤10000000, SNPs within 3bp around a gap to be filtered, 10bp window size for filtering adjacent gaps, strand bias P≥0.0001, baseQ bias P≥1x10-100, end distance bias P≥0.0001, HWE P≥0.0001 (preset filters)	[63]	http://www.htslib.org/download/
Quality scores	GATK VQSR, vcfutils, VCFtools	GATK tranche 1 and SAMtools or Freebayes PASS; GATK tranche 2 and SAMtools PASS	-	-
Genotype	Variant callers	Majority call used. In the case of the three callers assigning homozygote alternate, homozygote reference and heterozygote genotypes, the genotype was set to be heterozygote. All other combinations were rejected.	-	-
Excess heterozygosity	R HardyWeinberg package	Bonferroni-adjusted probability of breaking of Hardy-Weinberg equilibrium resulting in excess heterozygosity < 0.05	[68, 69]	https://cran.r-project.org/web/packages/HardyWeinberg/
Privately-common variants	Local allele frequency + MAF	Variants with private allele frequency greater than their MAF + 0.4	-	-
Mitochondrial quality scores	GATK Mutect2	FilterMutectCalls pass, read depth > 30, variant allele fraction >0.4	[72]	https://gatk.broadinstitute.org/hc/en-us
Splice region variant prediction score	SpliceAI	>0.5	[77]	https://github.com/Illumina/SpliceAI
Minor allele frequency	gnomAD NFE	<0.1	[19]	https://gnomad.broadinstitute.org/
Minor allele frequency	1000Genomes EUR	<0.1 (if no data in gnomAD)	[16]	https://www.internationalgenome.org/
Minor allele frequency	TOPMED	<0.1 (if no data in gnomAD or 1000Genomes)	[80]	https://topmed.nhlbi.nih.gov/
Minor allele frequency	ESP6500 EAF	<0.1 (if no data in gnomAD, 1000Genomes or TOPMED)	[79]	https://evs.gs.washington.edu/EVS/
Pathogenicity prediction	CADD	>25	[78]	cadd.gs.washington.edu/
5'UTR variant prediction score	Sutr	>1	-	https://github.com/leklab/5utr
