# Supplementary material for: Accurate phenotypic classification and exome sequencing allow identification of novel genes and variants associated with adult-onset hearing loss
Source: PLoS Genet. 2023 Nov 27;19(11):e1011058. doi: 10.1371/journal.pgen.1011058 (PMC10718637; doi:10.1371/journal.pgen.1011058)
Supplement: S2 Table — (XLSX) [file pgen.1011058.s002.xlsx]

## Sheet: Sheet1
Gene ID	Gene name	Older-Normal vs all others (all)	Older-Normal vs all others (female)	Older-Normal vs Metabolic (all)	Older-Normal vs Metabolic (female)	Older-Normal vs Sensory (all)	Older-Normal vs Sensory (female)	Sensory vs Metabolic (all)	Sensory vs Metabolic (male)	Sensory vs Metabolic (female)	Only linked to Sensory hearing loss	Only linked to Metabolic hearing loss
ENSG00000000460	C1orf112	Hearing loss	Hearing loss			Sensory HL	Sensory HL	Sensory HL		Sensory HL
ENSG00000001626	CFTR								Sensory HL		Yes
ENSG00000004897	CDC27	Hearing loss	Hearing loss			Sensory HL	Sensory HL	Sensory HL		Sensory HL
ENSG00000009950	MLXIPL									Sensory HL	Yes
ENSG00000014216	CAPN1	Hearing loss	Hearing loss	Metabolic HL	Metabolic HL	Sensory HL
ENSG00000018699	TTC27	Hearing loss
ENSG00000019186	CYP24A1	Normal hearing
ENSG00000039139	DNAH5									Metabolic HL		Yes
ENSG00000041982	TNC	Hearing loss	Hearing loss			Sensory HL	Sensory HL
ENSG00000044459	CNTLN							Sensory HL	Sensory HL		Yes
ENSG00000049540	ELN								Metabolic HL
ENSG00000051341	POLQ	Normal hearing	Normal hearing
ENSG00000054654	SYNE2		Hearing loss			Sensory HL		Sensory HL	Sensory HL
ENSG00000055813	CCDC85A					Sensory HL		Sensory HL	Sensory HL
ENSG00000056736	IL17RB	Hearing loss	Hearing loss
ENSG00000059588	TARBP1		Hearing loss
ENSG00000060971	ACAA1	Hearing loss	Hearing loss			Sensory HL	Sensory HL	Sensory HL		Sensory HL
ENSG00000064270	ATP2C2		Hearing loss
ENSG00000064692	SNCAIP		Hearing loss
ENSG00000067533	RRP15		Normal hearing						Sensory HL
ENSG00000069956	MAPK6	Normal hearing	Normal hearing						Sensory HL
ENSG00000070371	CLTCL1								Sensory HL
ENSG00000070748	CHAT							Sensory HL	Sensory HL	Sensory HL
ENSG00000070756	PABPC1		Normal hearing				Normal hearing
ENSG00000073050	XRCC1	Normal hearing	Normal hearing	Normal hearing						Sensory HL
ENSG00000075275	CELSR1								Metabolic HL			Yes
ENSG00000075711	DLG1			Metabolic HL				Metabolic HL	Metabolic HL
ENSG00000076344	RGS11							Sensory HL	Sensory HL		Yes
ENSG00000077235	GTF3C1							Metabolic HL	Metabolic HL
ENSG00000077942	FBLN1	Normal hearing
ENSG00000078114	NEBL	Hearing loss	Hearing loss
ENSG00000078814	MYH7B	Hearing loss	Hearing loss
ENSG00000079739	PGM1		Normal hearing
ENSG00000080823	MOK								Sensory HL
ENSG00000081248	CACNA1S	Normal hearing		Normal hearing
ENSG00000082516	GEMIN5					Sensory HL					Yes
ENSG00000084453	SLCO1A2	Hearing loss	Hearing loss	Metabolic HL
ENSG00000085552	IGSF9								Sensory HL
ENSG00000086015	MAST2						Sensory HL	Sensory HL		Sensory HL
ENSG00000087237	CETP						Sensory HL				Yes
ENSG00000087303	NID2									Sensory HL
ENSG00000089041	P2RX7		Hearing loss
ENSG00000090932	DLL3		Hearing loss				Sensory HL		Sensory HL
ENSG00000092009	CMA1		Hearing loss
ENSG00000092758	COL9A3	Hearing loss	Hearing loss	Metabolic HL	Metabolic HL	Sensory HL	Sensory HL
ENSG00000094963	FMO2								Sensory HL	Metabolic HL
ENSG00000100053	CRYBB3								Sensory HL		Yes
ENSG00000100191	SLC5A4	Normal hearing
ENSG00000100253	MIOX		Hearing loss						Sensory HL
ENSG00000100271	TTLL1	Normal hearing
ENSG00000100335	MIEF1						Sensory HL			Sensory HL	Yes
ENSG00000100628	ASB2		Hearing loss			Sensory HL	Sensory HL		Sensory HL
ENSG00000100813	ACIN1		Hearing loss
ENSG00000101162	TUBB1	Hearing loss				Sensory HL
ENSG00000101188	NTSR1	Hearing loss				Sensory HL			Sensory HL
ENSG00000101605	MYOM1	Hearing loss		Metabolic HL		Sensory HL
ENSG00000101680	LAMA1									Sensory HL	Yes
ENSG00000102890	ELMO3								Metabolic HL			Yes
ENSG00000103051	COG4							Sensory HL	Sensory HL		Yes
ENSG00000104957	CCDC130	Normal hearing	Normal hearing
ENSG00000105397	TYK2							Sensory HL	Sensory HL	Sensory HL	Yes
ENSG00000105877	DNAH11	Hearing loss	Hearing loss			Sensory HL	Sensory HL	Sensory HL	Sensory HL
ENSG00000106526	ACTR3C	Hearing loss	Hearing loss	Metabolic HL
ENSG00000107186	MPDZ		Hearing loss	Metabolic HL				Metabolic HL	Metabolic HL
ENSG00000107371	EXOSC3	Hearing loss	Hearing loss	Metabolic HL
ENSG00000107521	HPS1									Metabolic HL
ENSG00000107736	CDH23	Hearing loss	Hearing loss	Metabolic HL	Metabolic HL					Metabolic HL
ENSG00000107863	ARHGAP21								Sensory HL		Yes
ENSG00000107959	PITRM1	Hearing loss		Metabolic HL		Sensory HL
ENSG00000108846	ABCC3		Hearing loss
ENSG00000110514	MADD						Sensory HL			Sensory HL	Yes
ENSG00000110719	TCIRG1								Sensory HL		Yes
ENSG00000110799	VWF	Hearing loss
ENSG00000110811	P3H3	Hearing loss		Metabolic HL
ENSG00000111344	RASAL1	Hearing loss	Hearing loss
ENSG00000112038	OPRM1	Hearing loss	Hearing loss			Sensory HL			Sensory HL
ENSG00000112249	ASCC3								Sensory HL
ENSG00000112297	AIM1	Hearing loss		Metabolic HL
ENSG00000114841	DNAH1	Hearing loss	Hearing loss	Metabolic HL		Sensory HL	Sensory HL
ENSG00000115073	ACTR1B						Sensory HL
ENSG00000115423	DNAH6	Hearing loss	Hearing loss	Metabolic HL
ENSG00000118997	DNAH7	Hearing loss	Hearing loss			Sensory HL	Sensory HL	Sensory HL	Sensory HL
ENSG00000119599	DCAF4							Sensory HL		Sensory HL	Yes
ENSG00000119986	AVPI1	Hearing loss
ENSG00000120314	WDR55	Hearing loss	Hearing loss	Metabolic HL	Metabolic HL		Sensory HL
ENSG00000120341	SEC16B								Metabolic HL			Yes
ENSG00000120952	PRAMEF2	Hearing loss	Hearing loss	Metabolic HL
ENSG00000121316	PLBD1	Normal hearing	Normal hearing			Normal hearing			Metabolic HL
ENSG00000121446	RGSL1		Normal hearing		Normal hearing			Sensory HL		Sensory HL
ENSG00000122359	ANXA11	Hearing loss	Hearing loss				Sensory HL
ENSG00000124496	TRERF1									Sensory HL	Yes
ENSG00000125630	POLR1B			Metabolic HL
ENSG00000125633	CCDC93	Hearing loss	Hearing loss				Sensory HL
ENSG00000125775	SDCBP2		Normal hearing		Normal hearing		Normal hearing
ENSG00000126259	KIRREL2	Normal hearing
ENSG00000126790	L3HYPDH						Sensory HL	Sensory HL		Sensory HL
ENSG00000129003	VPS13C	Hearing loss				Sensory HL
ENSG00000129467	ADCY4			Metabolic HL				Metabolic HL	Metabolic HL			Yes
ENSG00000131738	KRT33B						Sensory HL			Sensory HL
ENSG00000131748	STARD3	Normal hearing	Normal hearing	Normal hearing
ENSG00000131941	RHPN2								Sensory HL		Yes
ENSG00000131951	LRRC9	Normal hearing
ENSG00000132485	ZRANB2	Hearing loss	Hearing loss	Metabolic HL
ENSG00000132849	INADL	Hearing loss	Hearing loss
ENSG00000133020	MYH8						Sensory HL				Yes
ENSG00000133195	SLC39A11	Hearing loss	Hearing loss			Sensory HL			Sensory HL
ENSG00000133454	MYO18B								Sensory HL
ENSG00000134612	FOLH1B								Sensory HL
ENSG00000136153	LMO7								Sensory HL		Yes
ENSG00000136816	TOR1B					Sensory HL	Sensory HL			Sensory HL	Yes
ENSG00000137364	TPMT	Normal hearing	Normal hearing
ENSG00000138119	MYOF			Normal hearing	Normal hearing			Sensory HL	Sensory HL	Sensory HL
ENSG00000138134	STAMBPL1		Hearing loss
ENSG00000138162	TACC2	Hearing loss				Sensory HL		Sensory HL	Sensory HL
ENSG00000138592	USP8							Sensory HL	Sensory HL
ENSG00000138678	GPAT3								Sensory HL		Yes
ENSG00000138688	KIAA1109		Normal hearing
ENSG00000140279	DUOX2								Metabolic HL			Yes
ENSG00000140374	ETFA								Sensory HL		Yes
ENSG00000140525	FANCI	Hearing loss	Hearing loss
ENSG00000140986	RPL3L					Normal hearing
ENSG00000140995	DEF8									Sensory HL	Yes
ENSG00000141504	SAT2						Sensory HL			Sensory HL
ENSG00000142233	NTN5						Sensory HL				Yes
ENSG00000143653	SCCPDH	Hearing loss	Hearing loss
ENSG00000143748	NVL		Normal hearing
ENSG00000146530	VWDE	Hearing loss	Hearing loss	Metabolic HL	Metabolic HL	Sensory HL			Sensory HL
ENSG00000148357	HMCN2	Hearing loss
ENSG00000148600	CDHR1							Sensory HL	Sensory HL		Yes
ENSG00000149474	CSRP2BP	Hearing loss				Sensory HL
ENSG00000151148	UBE3B						Sensory HL			Sensory HL	Yes
ENSG00000152092	ASTN1					Sensory HL			Sensory HL
ENSG00000152910	CNTNAP4								Sensory HL		Yes
ENSG00000153132	CLGN		Hearing loss
ENSG00000153347	FAM81B					Sensory HL			Sensory HL		Yes
ENSG00000154263	ABCA10	Normal hearing	Normal hearing	Normal hearing					Sensory HL
ENSG00000155657	TTN	Hearing loss	Hearing loss	Metabolic HL	Metabolic HL		Sensory HL			Sensory HL
ENSG00000156510	HKDC1	Hearing loss	Hearing loss			Sensory HL	Sensory HL
ENSG00000157168	NRG1								Sensory HL		Yes
ENSG00000157181	C1orf27					Sensory HL	Sensory HL				Yes
ENSG00000157653	C9orf43	Hearing loss	Hearing loss	Metabolic HL	Metabolic HL	Sensory HL			Sensory HL
ENSG00000158486	DNAH3	Hearing loss	Hearing loss	Metabolic HL	Metabolic HL	Sensory HL		Metabolic HL		Metabolic HL
ENSG00000159063	ALG8	Hearing loss
ENSG00000160185	UBASH3A	Hearing loss	Hearing loss	Metabolic HL	Metabolic HL			Metabolic HL	Metabolic HL
ENSG00000160194	NDUFV3	Hearing loss	Hearing loss			Sensory HL
ENSG00000160285	LSS	Hearing loss	Hearing loss
ENSG00000160299	PCNT	Hearing loss	Hearing loss
ENSG00000160323	ADAMTS13						Sensory HL			Sensory HL
ENSG00000160446	ZDHHC12	Normal hearing	Normal hearing
ENSG00000160746	ANO10								Metabolic HL
ENSG00000161265	U2AF1L4								Sensory HL		Yes
ENSG00000161270	NPHS1	Hearing loss				Sensory HL	Sensory HL
ENSG00000161381	PLXDC1	Hearing loss	Hearing loss			Sensory HL
ENSG00000162300	ZFPL1	Normal hearing
ENSG00000162337	LRP5	Normal hearing
ENSG00000163359	COL6A3	Normal hearing	Normal hearing	Normal hearing				Sensory HL	Sensory HL
ENSG00000163376	KBTBD8			Normal hearing						Sensory HL
ENSG00000163380	LMOD3								Metabolic HL			Yes
ENSG00000163482	STK36		Normal hearing
ENSG00000163687	DNASE1L3						Sensory HL			Sensory HL
ENSG00000163885	CFAP100								Sensory HL		Yes
ENSG00000164199	ADGRV1								Sensory HL		Yes
ENSG00000165124	SVEP1								Sensory HL		Yes
ENSG00000165406	MARCHF8		Normal hearing
ENSG00000165480	SKA3	Hearing loss	Hearing loss
ENSG00000165714	BORCS5			Metabolic HL				Metabolic HL	Metabolic HL
ENSG00000166341	DCHS1								Metabolic HL			Yes
ENSG00000166473	PKD1L2	Hearing loss	Hearing loss			Sensory HL			Sensory HL
ENSG00000166510	CCDC68	Hearing loss	Hearing loss
ENSG00000166833	NAV2	Hearing loss	Hearing loss	Metabolic HL		Sensory HL	Sensory HL
ENSG00000166930	MS4A5		Hearing loss			Sensory HL			Sensory HL
ENSG00000167210	LOXHD1	Hearing loss	Hearing loss						Sensory HL
ENSG00000167280	ENGASE								Sensory HL		Yes
ENSG00000167618	LAIR2						Sensory HL			Sensory HL	Yes
ENSG00000168026	TTC21A	Hearing loss	Hearing loss			Sensory HL
ENSG00000168300	PCMTD1	Hearing loss	Hearing loss	Metabolic HL	Metabolic HL	Sensory HL			Sensory HL
ENSG00000168658	VWA3B	Hearing loss	Hearing loss			Sensory HL	Sensory HL	Sensory HL		Sensory HL
ENSG00000168916	ZNF608		Hearing loss
ENSG00000168944	CEP120	Normal hearing	Normal hearing
ENSG00000169129	AFAP1L2		Hearing loss			Sensory HL	Sensory HL
ENSG00000169224	GCSAML	Normal hearing	Normal hearing	Normal hearing						Sensory HL
ENSG00000170430	MGMT								Sensory HL
ENSG00000170484	KRT74	Hearing loss					Sensory HL			Sensory HL
ENSG00000171497	PPID		Hearing loss
ENSG00000171914	TLN2							Metabolic HL				Yes
ENSG00000172037	LAMB2		Hearing loss				Sensory HL			Sensory HL
ENSG00000172154	OR8I2								Sensory HL
ENSG00000172459	OR5AR1		Hearing loss
ENSG00000172732	MUS81	Hearing loss				Sensory HL			Sensory HL
ENSG00000173145	NOC3L								Sensory HL		Yes
ENSG00000173486	FKBP2	Hearing loss	Hearing loss
ENSG00000173801	JUP		Hearing loss				Sensory HL
ENSG00000173818	ENDOV								Sensory HL		Yes
ENSG00000173825	TIGD3								Sensory HL
ENSG00000174015	SPERT	Hearing loss	Hearing loss	Metabolic HL	Metabolic HL			Metabolic HL	Metabolic HL
ENSG00000174292	TNK1						Sensory HL			Sensory HL	Yes
ENSG00000174371	EXO1	Hearing loss	Hearing loss
ENSG00000174527	MYO1H	Normal hearing	Normal hearing							Sensory HL
ENSG00000175164	ABO					Normal hearing
ENSG00000175221	MED16		Hearing loss
ENSG00000175356	SCUBE2								Sensory HL
ENSG00000175595	ERCC4		Hearing loss						Metabolic HL
ENSG00000175691	ZNF77	Hearing loss				Sensory HL		Sensory HL	Sensory HL
ENSG00000176555	OR4S1						Sensory HL				Yes
ENSG00000177023	DEFB104B		Hearing loss				Sensory HL			Sensory HL
ENSG00000177627	C12orf54						Sensory HL	Sensory HL		Sensory HL	Yes
ENSG00000178852	EFCAB13	Hearing loss
ENSG00000178921	PFAS								Metabolic HL			Yes
ENSG00000179593	ALOX15B	Hearing loss	Hearing loss	Metabolic HL			Sensory HL
ENSG00000179869	ABCA13	Hearing loss	Hearing loss
ENSG00000181767	OR8H2								Sensory HL
ENSG00000182481	KPNA2								Sensory HL		Yes
ENSG00000182591	KRTAP11-1	Hearing loss	Hearing loss	Metabolic HL
ENSG00000182670	TTC3		Hearing loss
ENSG00000182871	COL18A1	Hearing loss				Sensory HL		Sensory HL	Sensory HL
ENSG00000183091	NEB	Hearing loss	Hearing loss	Metabolic HL	Metabolic HL			Metabolic HL
ENSG00000183378	OVCH2		Normal hearing
ENSG00000183607	GKN2		Hearing loss
ENSG00000183785	TUBA8		Normal hearing
ENSG00000183914	DNAH2	Normal hearing	Normal hearing			Normal hearing	Normal hearing		Sensory HL	Metabolic HL
ENSG00000183921	SDR42E2		Hearing loss
ENSG00000184166	OR1D2	Hearing loss	Hearing loss	Metabolic HL
ENSG00000184647	PRSS55							Sensory HL	Sensory HL
ENSG00000184792	OSBP2		Normal hearing
ENSG00000184956	MUC6					Sensory HL		Sensory HL	Sensory HL		Yes
ENSG00000185176	AQP12B	Hearing loss		Metabolic HL
ENSG00000185689	C6orf201		Normal hearing
ENSG00000186081	KRT5		Hearing loss
ENSG00000186088	GSAP	Hearing loss	Hearing loss			Sensory HL
ENSG00000187240	DYNC2H1	Hearing loss	Hearing loss			Sensory HL	Sensory HL
ENSG00000187510	PLEKHG7					Sensory HL			Sensory HL		Yes
ENSG00000187554	TLR5							Sensory HL	Sensory HL		Yes
ENSG00000187630	DHRS4L2	Normal hearing	Normal hearing	Normal hearing		Normal hearing
ENSG00000187775	DNAH17	Hearing loss	Hearing loss	Metabolic HL			Sensory HL
ENSG00000188157	AGRN	Hearing loss				Sensory HL
ENSG00000188523	CFAP77	Hearing loss	Hearing loss	Metabolic HL	Metabolic HL	Sensory HL
ENSG00000188691	OR56A5	Hearing loss
ENSG00000196151	WDSUB1		Hearing loss
ENSG00000196218	RYR1								Sensory HL		Yes
ENSG00000197150	ABCB8	Hearing loss	Hearing loss
ENSG00000197653	DNAH10	Normal hearing				Normal hearing
ENSG00000198077	CYP2A7									Metabolic HL
ENSG00000198211	RP11-566K11.2	Hearing loss	Hearing loss	Metabolic HL		Sensory HL
ENSG00000198399	ITSN2	Hearing loss	Hearing loss						Sensory HL
ENSG00000198400	NTRK1								Sensory HL		Yes
ENSG00000198589	LRBA		Hearing loss				Sensory HL
ENSG00000198670	LPA	Hearing loss	Hearing loss
ENSG00000198691	ABCA4	Normal hearing
ENSG00000198727	MT-CYB	Hearing loss	Hearing loss			Sensory HL	Sensory HL	Sensory HL	Sensory HL	Sensory HL
ENSG00000198734	F5	Hearing loss	Hearing loss
ENSG00000198763	MT-ND2		Normal hearing				Normal hearing	Metabolic HL	Metabolic HL
ENSG00000198786	MT-ND5	Hearing loss	Normal hearing	Metabolic HL					Metabolic HL	Sensory HL
ENSG00000198804	MT-CO1							Metabolic HL		Metabolic HL		Yes
ENSG00000198870	STKLD1					Sensory HL
ENSG00000198899	MT-ATP6								Metabolic HL	Sensory HL
ENSG00000198938	MT-CO3	Hearing loss	Hearing loss				Sensory HL
ENSG00000198947	DMD			Metabolic HL				Metabolic HL	Metabolic HL			Yes
ENSG00000203690	TCP10		Hearing loss				Sensory HL
ENSG00000203697	CAPN8								Sensory HL
ENSG00000203837	PNLIPRP3								Metabolic HL			Yes
ENSG00000204290	BTNL2	Normal hearing
ENSG00000204351	SKIV2L	Normal hearing	Normal hearing		Normal hearing
ENSG00000204536	CCHCR1	Hearing loss	Hearing loss		Metabolic HL	Sensory HL	Normal hearing		Sensory HL	Metabolic HL
ENSG00000205038	PKHD1L1	Hearing loss	Hearing loss	Metabolic HL
ENSG00000206190	ATP10A					Sensory HL		Sensory HL	Sensory HL
ENSG00000206384	COL6A6	Hearing loss				Sensory HL
ENSG00000206503	HLA-A								Sensory HL		Yes
ENSG00000213462	ERV3-1								Sensory HL		Yes
ENSG00000214021	TTLL3						Normal hearing
ENSG00000214078	CPNE1		Hearing loss				Sensory HL
ENSG00000215193	PEX26		Normal hearing
ENSG00000221926	TRIM16	Hearing loss	Hearing loss
ENSG00000223510	CDRT15							Sensory HL	Sensory HL		Yes
ENSG00000223658	C1GALT1C1L	Normal hearing	Normal hearing	Normal hearing
ENSG00000227729	RD3L							Sensory HL	Sensory HL	Sensory HL	Yes
ENSG00000230319	TTL-AS1	Normal hearing				Normal hearing
ENSG00000235173	HGH1					Sensory HL		Sensory HL	Sensory HL	Sensory HL	Yes
ENSG00000237524	AC114783.1	Hearing loss	Hearing loss		Metabolic HL				Sensory HL	Metabolic HL
ENSG00000243978	RGAG1					Sensory HL		Sensory HL	Sensory HL
ENSG00000255223	OR5M11								Sensory HL
ENSG00000255374	TAS2R43		Hearing loss		Metabolic HL		Sensory HL		Sensory HL
ENSG00000256061	DYX1C1		Normal hearing
ENSG00000257743	MGAM2		Hearing loss
ENSG00000258744	RP11-80A15.1		Hearing loss
ENSG00000258839	MC1R	Hearing loss	Hearing loss	Metabolic HL		Sensory HL
ENSG00000259712	CTD-2184D3.5	Normal hearing	Normal hearing						Sensory HL
ENSG00000266714	MYO15B		Hearing loss
ENSG00000267120	AD000671.6								Sensory HL		Yes
ENSG00000279961	OR5R1								Sensory HL
ENSG00000286264	LOC114841035	Hearing loss	Hearing loss
ENSG00000287694	N/A								Sensory HL		Yes
