# Supplementary material for: Accurate phenotypic classification and exome sequencing allow identification of novel genes and variants associated with adult-onset hearing loss
Source: PLoS Genet. 2023 Nov 27;19(11):e1011058. doi: 10.1371/journal.pgen.1011058 (PMC10718637; doi:10.1371/journal.pgen.1011058)
Supplement: S4 Table — (XLSX) [file pgen.1011058.s004.xlsx]

## Sheet: Sheet1
Gene ID	Gene name	Older-Normal vs all others	Older-Normal vs Metabolic	Only linked to Metabolic hearing loss
ENSG00000198727	MT-CYB	Normal hearing
ENSG00000158486	DNAH3	Normal hearing	Normal hearing
ENSG00000118473	SGIP1	Normal hearing	Normal hearing
ENSG00000107938	EDRF1	Normal hearing	Normal hearing
ENSG00000198785	GRIN3A	Normal hearing
ENSG00000115657	ABCB6	Normal hearing	Normal hearing
ENSG00000085998	POMGNT1	Normal hearing	Normal hearing
ENSG00000198763	MT-ND2	Normal hearing
ENSG00000204538	PSORS1C2	Normal hearing
ENSG00000198796	ALPK2	Normal hearing
ENSG00000162949	CAPN13	Normal hearing
ENSG00000136856	SLC2A8	Normal hearing	Normal hearing
ENSG00000224347	SCEL-AS1	Normal hearing
ENSG00000136155	SCEL	Normal hearing
ENSG00000129566	TEP1	Normal hearing
ENSG00000137364	TPMT	Normal hearing
ENSG00000180988	OR52N2	Normal hearing
ENSG00000259712	CTD-2184D3.5	Normal hearing	Normal hearing
ENSG00000160194	NDUFV3	Normal hearing	Normal hearing
ENSG00000107521	HPS1	Normal hearing
ENSG00000198589	LRBA	Normal hearing
ENSG00000069956	MAPK6	Normal hearing	Normal hearing
ENSG00000070748	CHAT	Normal hearing
ENSG00000165487	MICU2	Normal hearing
ENSG00000141524	TMC6	Normal hearing
ENSG00000105699	LSR	Normal hearing
ENSG00000187527	ATP13A5	Normal hearing
ENSG00000157856	DRC1	Normal hearing	Normal hearing
ENSG00000149311	ATM	Normal hearing	Normal hearing
ENSG00000141569	TRIM65	Normal hearing	Normal hearing
ENSG00000132481	TRIM47	Normal hearing
ENSG00000049540	ELN	Normal hearing
ENSG00000049323	LTBP1	Normal hearing
ENSG00000018699	TTC27	Normal hearing
ENSG00000006747	SCIN	Normal hearing
ENSG00000119720	NRDE2	Normal hearing
ENSG00000100982	PCIF1	Normal hearing	Normal hearing
ENSG00000198722	UNC13B	Normal hearing
ENSG00000204624	PTCHD2	Normal hearing
ENSG00000150627	WDR17	Normal hearing
ENSG00000126602	TRAP1	Normal hearing
ENSG00000167535	CACNB3	Normal hearing
ENSG00000112494	UNC93A	Normal hearing
ENSG00000054983	GALC	Normal hearing
ENSG00000138587	MNS1	Normal hearing
ENSG00000133135	RNF128	Normal hearing
ENSG00000128591	FLNC	Normal hearing
ENSG00000172243	CLEC7A	Normal hearing
ENSG00000159714	ZDHHC1	Normal hearing
ENSG00000015133	CCDC88C	Normal hearing
ENSG00000135837	CEP350	Normal hearing
ENSG00000178104	PDE4DIP	Normal hearing
ENSG00000123364	HOXC13	Normal hearing
ENSG00000088386	SLC15A1	Normal hearing
ENSG00000136834	OR1J1	Normal hearing
ENSG00000112249	ASCC3	Normal hearing
ENSG00000163687	DNASE1L3	Normal hearing
ENSG00000135636	DYSF	Normal hearing
ENSG00000091972	CD200	Normal hearing
ENSG00000237037	NDUFA6-AS1	Normal hearing
ENSG00000135362	PRR5L	Normal hearing
ENSG00000159423	ALDH4A1	Normal hearing
ENSG00000168769	TET2	Normal hearing
ENSG00000178078	STAP2	Normal hearing
ENSG00000197375	SLC22A5	Normal hearing
ENSG00000100197	CYP2D6	Normal hearing
ENSG00000129204	USP6	Normal hearing
ENSG00000162878	PKDCC	Normal hearing
ENSG00000158417	EIF5B	Normal hearing
ENSG00000083535	PIBF1	Normal hearing
ENSG00000183020	AP2A2	Normal hearing
ENSG00000204305	AGER	Normal hearing
ENSG00000100852	ARHGAP5	Normal hearing
ENSG00000168724	DNAJC21	Normal hearing
ENSG00000183260	ABHD16B	Normal hearing	Normal hearing
ENSG00000099337	KCNK6	Normal hearing
ENSG00000154556	SORBS2	Normal hearing
ENSG00000101474	APMAP	Normal hearing
ENSG00000070756	PABPC1	Normal hearing
ENSG00000140506	LMAN1L	Normal hearing
ENSG00000261606	RP11-414J4.2	Normal hearing
ENSG00000285447	N/A	Normal hearing
ENSG00000137872	SEMA6D	Normal hearing
ENSG00000164363	SLC6A18	Normal hearing
ENSG00000143369	ECM1	Normal hearing
ENSG00000064687	ABCA7	Normal hearing
ENSG00000107099	DOCK8	Normal hearing
ENSG00000183347	GBP6	Normal hearing
ENSG00000161618	ALDH16A1	Normal hearing
ENSG00000136997	MYC	Normal hearing
ENSG00000229833	PET100	Normal hearing
ENSG00000116221	MRPL37	Normal hearing
ENSG00000111087	GLI1	Normal hearing
ENSG00000261609	GAN	Normal hearing
ENSG00000268400	CTD-3214H19.4	Normal hearing
ENSG00000167914	GSDMA	Normal hearing
ENSG00000147274	RBMX	Normal hearing
ENSG00000196547	MAN2A2	Normal hearing
ENSG00000170430	MGMT	Normal hearing
ENSG00000157703	SVOPL	Normal hearing
ENSG00000108846	ABCC3	Normal hearing
ENSG00000130203	APOE	Normal hearing
ENSG00000094796	KRT31	Normal hearing
ENSG00000115648	MLPH	Normal hearing
ENSG00000136824	SMC2	Normal hearing
ENSG00000197901	SLC22A6	Normal hearing
ENSG00000204385	SLC44A4	Normal hearing
ENSG00000031003	FAM13B	Normal hearing
ENSG00000185267	CDNF	Normal hearing
ENSG00000145945	FAM50B	Normal hearing
ENSG00000185000	DGAT1	Normal hearing
ENSG00000118113	MMP8	Normal hearing
ENSG00000141447	OSBPL1A	Normal hearing
ENSG00000042832	TG	Normal hearing
ENSG00000188313	PLSCR1	Normal hearing
ENSG00000121957	GPSM2	Normal hearing
ENSG00000104549	SQLE	Normal hearing
ENSG00000085552	IGSF9	Normal hearing
ENSG00000188603	CLN3	Normal hearing
ENSG00000080815	PSEN1	Normal hearing
ENSG00000261832	RP11-435I10.4	Normal hearing
ENSG00000167419	LPO	Normal hearing
ENSG00000078142	PIK3C3	Normal hearing
ENSG00000164172	MOCS2	Normal hearing
ENSG00000163625	WDFY3	Normal hearing
ENSG00000099957	P2RX6	Normal hearing
ENSG00000123307	NEUROD4	Normal hearing
ENSG00000160211	G6PD	Normal hearing
ENSG00000155367	PPM1J	Normal hearing
ENSG00000157227	MMP14	Normal hearing
ENSG00000186818	LILRB4	Normal hearing
ENSG00000204291	COL15A1	Normal hearing
ENSG00000131095	GFAP	Normal hearing
ENSG00000139163	ETNK1	Normal hearing
ENSG00000104221	BRF2	Normal hearing
ENSG00000138166	DUSP5	Normal hearing
ENSG00000066923	STAG3	Normal hearing
ENSG00000095627	TDRD1	Normal hearing
ENSG00000151849	CENPJ	Normal hearing
ENSG00000165794	SLC39A2	Normal hearing
ENSG00000143493	INTS7	Normal hearing
ENSG00000118096	IFT46	Normal hearing
ENSG00000166979	EVA1C	Normal hearing
ENSG00000067066	SP100	Normal hearing
ENSG00000138347	MYPN	Normal hearing
ENSG00000186714	CCDC73	Normal hearing
ENSG00000198718	FAM179B	Normal hearing
ENSG00000087303	NID2	Not normal hearing	Metabolic HL
ENSG00000100191	SLC5A4	Not normal hearing
ENSG00000140836	ZFHX3	Not normal hearing
ENSG00000174371	EXO1	Not normal hearing
ENSG00000127152	BCL11B	Not normal hearing
ENSG00000092607	TBX15	Not normal hearing
ENSG00000078814	MYH7B	Not normal hearing	Metabolic HL
ENSG00000205221	VIT	Not normal hearing
ENSG00000185344	ATP6V0A2	Not normal hearing
ENSG00000175877	WBSCR28	Not normal hearing	Metabolic HL
ENSG00000111344	RASAL1	Not normal hearing
ENSG00000014914	MTMR11	Not normal hearing
ENSG00000165055	METTL2B	Not normal hearing
ENSG00000105664	COMP	Not normal hearing
ENSG00000146378	TAAR2	Not normal hearing
ENSG00000074047	GLI2	Not normal hearing
ENSG00000197893	NRAP	Not normal hearing
ENSG00000145730	PAM	Not normal hearing
ENSG00000112769	LAMA4	Not normal hearing
ENSG00000029534	ANK1	Not normal hearing
ENSG00000185176	AQP12B	Not normal hearing
ENSG00000064270	ATP2C2	Not normal hearing
ENSG00000165202	OR1Q1	Not normal hearing
ENSG00000215251	FASTKD5	Not normal hearing
ENSG00000181215	C4orf50	Not normal hearing
ENSG00000138600	SPPL2A	Not normal hearing
ENSG00000196422	PPP1R26	Not normal hearing	Metabolic HL
ENSG00000186166	CCDC84	Not normal hearing	Metabolic HL
ENSG00000213694	S1PR3	Not normal hearing
ENSG00000078269	SYNJ2	Not normal hearing
ENSG00000121621	KIF18A	Not normal hearing
ENSG00000121270	ABCC11	Not normal hearing
ENSG00000101290	CDS2	Not normal hearing
ENSG00000197249	SERPINA1	Not normal hearing
ENSG00000077235	GTF3C1	Not normal hearing
ENSG00000120137	PANK3	Not normal hearing
ENSG00000076555	ACACB	Not normal hearing	Metabolic HL
ENSG00000100813	ACIN1	Not normal hearing
ENSG00000124587	PEX6	Not normal hearing
ENSG00000102934	PLLP	Not normal hearing
ENSG00000124721	DNAH8	Not normal hearing
ENSG00000175595	ERCC4	Not normal hearing
ENSG00000131018	SYNE1	Not normal hearing
ENSG00000090615	GOLGA3	Not normal hearing
ENSG00000055813	CCDC85A	Not normal hearing	Metabolic HL
ENSG00000114841	DNAH1	Not normal hearing
ENSG00000147679	UTP23	Not normal hearing
ENSG00000185339	TCN2	Not normal hearing
ENSG00000149474	CSRP2BP	Not normal hearing
ENSG00000144736	SHQ1	Not normal hearing
ENSG00000134183	GNAT2	Not normal hearing
ENSG00000134569	LRP4	Not normal hearing	Metabolic HL
ENSG00000131778	CHD1L	Not normal hearing
ENSG00000182871	COL18A1	Not normal hearing
ENSG00000156535	CD109	Not normal hearing
ENSG00000130734	ATG4D	Not normal hearing
ENSG00000163214	DHX57	Not normal hearing
ENSG00000168334	XIRP1	Not normal hearing
ENSG00000205038	PKHD1L1	Not normal hearing
ENSG00000041982	TNC	Not normal hearing
ENSG00000143653	SCCPDH	Not normal hearing	Metabolic HL
ENSG00000165309	ARMC3	Not normal hearing
ENSG00000141759	TXNL4A	Not normal hearing
ENSG00000197943	PLCG2	Not normal hearing
ENSG00000204248	COL11A2	Not normal hearing
ENSG00000155903	RASA2	Not normal hearing
ENSG00000107611	CUBN	Not normal hearing
ENSG00000149201	CCDC81	Not normal hearing
ENSG00000072042	RDH11	Not normal hearing
ENSG00000173825	TIGD3	Not normal hearing
ENSG00000074755	ZZEF1	Not normal hearing
ENSG00000168014	C2CD3	Not normal hearing
ENSG00000183955	KMT5A	Not normal hearing
ENSG00000187630	DHRS4L2	Not normal hearing
ENSG00000099991	CABIN1	Not normal hearing
ENSG00000116748	AMPD1	Not normal hearing
ENSG00000148734	NPFFR1	Not normal hearing
ENSG00000186088	GSAP	Not normal hearing
ENSG00000160117	ANKLE1	Not normal hearing
ENSG00000120458	MSANTD2	Not normal hearing
ENSG00000119121	TRPM6	Not normal hearing
ENSG00000111530	CAND1	Not normal hearing
ENSG00000088899	RP5-1187M17.10	Not normal hearing
ENSG00000167895	TMC8	Not normal hearing
ENSG00000177103	DSCAML1	Not normal hearing
ENSG00000204536	CCHCR1	Not normal hearing
ENSG00000161013	MGAT4B	Not normal hearing
ENSG00000129910	CDH15	Not normal hearing
ENSG00000140525	FANCI	Not normal hearing	Metabolic HL
ENSG00000104974	LILRA1	Not normal hearing
ENSG00000181143	MUC16	Not normal hearing
ENSG00000122359	ANXA11	Not normal hearing
ENSG00000198870	STKLD1	Not normal hearing
ENSG00000130779	CLIP1	Not normal hearing
ENSG00000173486	FKBP2	Not normal hearing
ENSG00000286264	LOC114841035	Not normal hearing
ENSG00000100299	ARSA	Not normal hearing
ENSG00000169756	LIMS1	Not normal hearing
ENSG00000214078	CPNE1	Not normal hearing
ENSG00000204469	PRRC2A	Not normal hearing
ENSG00000160323	ADAMTS13	Not normal hearing
ENSG00000086015	MAST2	Not normal hearing
ENSG00000145332	KLHL8	Not normal hearing
ENSG00000185436	IFNLR1	Not normal hearing
ENSG00000169224	GCSAML	Not normal hearing
ENSG00000184647	PRSS55	Not normal hearing
ENSG00000174844	DNAH12	Not normal hearing
ENSG00000100368	CSF2RB	Not normal hearing
ENSG00000165282	PIGO	Not normal hearing
ENSG00000130561	SAG	Not normal hearing
ENSG00000141449	GREB1L	Not normal hearing
ENSG00000115363	EVA1A	Not normal hearing
ENSG00000051341	POLQ	Not normal hearing
ENSG00000152092	ASTN1	Not normal hearing
ENSG00000115539	PDCL3	Not normal hearing
ENSG00000125772	GPCPD1	Not normal hearing
ENSG00000125998	FAM83C	Not normal hearing
ENSG00000173610	UGT2A1	Not normal hearing
ENSG00000216937	CCDC7	Not normal hearing
ENSG00000163359	COL6A3	Not normal hearing	Metabolic HL
ENSG00000126790	L3HYPDH	Not normal hearing
ENSG00000131969	ABHD12B	Not normal hearing
ENSG00000173612	GPRC6A	Not normal hearing
ENSG00000144407	PTH2R	Not normal hearing
ENSG00000169607	CKAP2L	Not normal hearing
ENSG00000198077	CYP2A7	Not normal hearing
ENSG00000284844	N/A	Not normal hearing
ENSG00000184154	LRTOMT	Not normal hearing
ENSG00000048991	R3HDM1	Not normal hearing
ENSG00000156521	TYSND1	Not normal hearing
ENSG00000133216	EPHB2	Not normal hearing
ENSG00000162063	CCNF	Not normal hearing
ENSG00000055609	KMT2C	Not normal hearing
ENSG00000108771	DHX58	Not normal hearing
ENSG00000161381	PLXDC1	Not normal hearing
ENSG00000130433	CACNG6	Not normal hearing
ENSG00000140961	OSGIN1	Not normal hearing
ENSG00000203697	CAPN8	Not normal hearing
ENSG00000179826	MRGPRX3	Not normal hearing
ENSG00000070061	IKBKAP	Not normal hearing	Metabolic HL
ENSG00000175329	ISX	Not normal hearing
ENSG00000075461	CACNG4	Not normal hearing
ENSG00000141971	MVB12A	Not normal hearing
ENSG00000152223	EPG5	Not normal hearing
ENSG00000104808	DHDH	Not normal hearing
ENSG00000177398	UMODL1	Not normal hearing
ENSG00000183495	EP400	Not normal hearing
ENSG00000080603	SRCAP	Not normal hearing
ENSG00000282034	RP11-2C24.9	Not normal hearing
ENSG00000198211	RP11-566K11.2	Not normal hearing	Metabolic HL
ENSG00000258839	MC1R	Not normal hearing	Metabolic HL
ENSG00000067365	METTL22	Not normal hearing
ENSG00000151779	NBAS	Not normal hearing
ENSG00000013563	DNASE1L1	Not normal hearing
ENSG00000080823	MOK	Not normal hearing	Metabolic HL
ENSG00000140470	ADAMTS17	Not normal hearing
ENSG00000146072	TNFRSF21	Not normal hearing
ENSG00000047644	WWC3	Not normal hearing
ENSG00000119681	LTBP2	Not normal hearing
ENSG00000060971	ACAA1	Not normal hearing
ENSG00000124302	CHST8	Not normal hearing
ENSG00000141504	SAT2	Not normal hearing
ENSG00000197386	HTT	Not normal hearing
ENSG00000215187	FAM166B	Not normal hearing
ENSG00000197879	MYO1C	Not normal hearing
ENSG00000125730	C3	Not normal hearing
ENSG00000140986	RPL3L	Not normal hearing
ENSG00000284741	N/A	Not normal hearing
ENSG00000100628	ASB2	Not normal hearing
ENSG00000180999	C1orf105	Not normal hearing
ENSG00000243978	RGAG1	Not normal hearing
ENSG00000138134	STAMBPL1	Not normal hearing
ENSG00000128655	PDE11A	Not normal hearing
ENSG00000174705	SH3PXD2B	Not normal hearing	Metabolic HL
ENSG00000111664	GNB3	Not normal hearing
ENSG00000128016	ZFP36	Not normal hearing	Metabolic HL
ENSG00000106692	FKTN	Not normal hearing
ENSG00000137414	FAM8A1	Not normal hearing
ENSG00000137642	SORL1	Not normal hearing
ENSG00000127325	BEST3	Not normal hearing
ENSG00000165714	BORCS5	Not normal hearing
ENSG00000183607	GKN2	Not normal hearing
ENSG00000047578	KIAA0556	Not normal hearing
ENSG00000115073	ACTR1B	Not normal hearing	Metabolic HL
ENSG00000037280	FLT4	Not normal hearing	Metabolic HL
ENSG00000198753	PLXNB3	Not normal hearing
ENSG00000168488	ATXN2L	Not normal hearing
ENSG00000111186	WNT5B	Not normal hearing
ENSG00000165480	SKA3	Not normal hearing
ENSG00000128309	MPST	Not normal hearing
ENSG00000056736	IL17RB	Not normal hearing
ENSG00000160746	ANO10	Not normal hearing
ENSG00000205213	LGR4	Not normal hearing
ENSG00000165078	CPA6	Not normal hearing
ENSG00000261915	RP11-542C16.2	Not normal hearing
ENSG00000168528	SERINC2	Not normal hearing
ENSG00000070371	CLTCL1	Not normal hearing
ENSG00000169330	KIAA1024	Not normal hearing
ENSG00000181291	TMEM132E	Not normal hearing
ENSG00000103657	HERC1	Not normal hearing
ENSG00000004455	AK2	Not normal hearing
ENSG00000112116	IL17F	Not normal hearing
ENSG00000096696	DSP	Not normal hearing	Metabolic HL
ENSG00000080644	CHRNA3	Not normal hearing
ENSG00000112297	AIM1	Not normal hearing
ENSG00000137877	SPTBN5	Not normal hearing
ENSG00000143514	TP53BP2	Not normal hearing	Metabolic HL
ENSG00000171360	KRT38	Not normal hearing	Metabolic HL
ENSG00000138316	ADAMTS14	Not normal hearing
ENSG00000147383	NSDHL	Not normal hearing
ENSG00000121316	PLBD1	Not normal hearing
ENSG00000165030	NFIL3	Not normal hearing
ENSG00000151572	ANO4	Not normal hearing
ENSG00000151474	FRMD4A	Not normal hearing	Metabolic HL
ENSG00000131738	KRT33B	Not normal hearing
ENSG00000133943	C14orf159	Not normal hearing	Metabolic HL
ENSG00000188523	CFAP77	Not normal hearing	Metabolic HL
ENSG00000125630	POLR1B	Not normal hearing
ENSG00000073350	LLGL2	Not normal hearing
ENSG00000164163	ABCE1	Not normal hearing
ENSG00000122145	TBX22	Not normal hearing
ENSG00000185811	IKZF1	Not normal hearing
ENSG00000165899	OTOGL	Not normal hearing	Metabolic HL
ENSG00000089169	RPH3A	Not normal hearing
ENSG00000074319	TSG101	Not normal hearing
ENSG00000008226	DLEC1	Not normal hearing
ENSG00000174990	CA5A	Not normal hearing
ENSG00000256061	DYX1C1	Not normal hearing	Metabolic HL
ENSG00000169715	MT1E	Not normal hearing	Metabolic HL
ENSG00000171680	PLEKHG5	Not normal hearing
ENSG00000132773	TOE1	Not normal hearing
ENSG00000142408	CACNG8	Not normal hearing
ENSG00000103404	USP31	Not normal hearing	Metabolic HL
ENSG00000147697	GSDMC	Not normal hearing
ENSG00000134612	FOLH1B	Not normal hearing
ENSG00000171724	VAT1L	Not normal hearing
ENSG00000175356	SCUBE2	Not normal hearing
ENSG00000240654	C1QTNF9	Not normal hearing	Metabolic HL
ENSG00000145692	BHMT	Not normal hearing
ENSG00000184363	PKP3	Not normal hearing
ENSG00000106536	POU6F2	Not normal hearing
ENSG00000166473	PKD1L2	Not normal hearing
ENSG00000204131	NHSL2	Not normal hearing
ENSG00000172154	OR8I2	Not normal hearing
ENSG00000279961	OR5R1	Not normal hearing
ENSG00000018408	WWTR1	Not normal hearing
ENSG00000181767	OR8H2	Not normal hearing
ENSG00000132849	INADL	Not normal hearing
ENSG00000101162	TUBB1	Not normal hearing	Metabolic HL
ENSG00000138162	TACC2	Not normal hearing	Metabolic HL
ENSG00000177023	DEFB104B	Not normal hearing
ENSG00000069188	SDK2	Not normal hearing
ENSG00000148400	NOTCH1	Not normal hearing	Metabolic HL
ENSG00000106714	CNTNAP3	Not normal hearing	Metabolic HL
ENSG00000179636	TPPP2	Not normal hearing	Metabolic HL
ENSG00000147130	ZMYM3	Not normal hearing
ENSG00000198399	ITSN2	Not normal hearing	Metabolic HL
ENSG00000089250	NOS1	Not normal hearing	Metabolic HL
ENSG00000255223	OR5M11	Not normal hearing
ENSG00000054654	SYNE2	Not normal hearing	Metabolic HL
ENSG00000144369	FAM171B	Not normal hearing	Metabolic HL
ENSG00000182173	TSEN54	Not normal hearing	Metabolic HL
ENSG00000094963	FMO2	Not normal hearing
ENSG00000143595	AQP10	Not normal hearing	Metabolic HL
ENSG00000004846	ABCB5	Not normal hearing	Metabolic HL
ENSG00000124608	AARS2	Not normal hearing	Metabolic HL
ENSG00000155657	TTN	Not normal hearing	Metabolic HL
ENSG00000157423	HYDIN	Not normal hearing
ENSG00000142794	NBPF3	Not normal hearing	Metabolic HL
ENSG00000134463	ECHDC3		Normal hearing
ENSG00000133454	MYO18B		Normal hearing
ENSG00000165556	CDX2		Normal hearing
ENSG00000146530	VWDE		Normal hearing
ENSG00000133816	MICAL2		Normal hearing
ENSG00000105877	DNAH11		Normal hearing
ENSG00000188981	MSANTD1		Normal hearing
ENSG00000075711	DLG1		Normal hearing
ENSG00000129245	FXR2		Normal hearing
ENSG00000114745	GORASP1		Metabolic HL	Yes
ENSG00000197150	ABCB8		Metabolic HL
ENSG00000172534	HCFC1		Metabolic HL	Yes
ENSG00000197635	DPP4		Metabolic HL	Yes
ENSG00000129003	VPS13C		Metabolic HL
ENSG00000138592	USP8		Metabolic HL
ENSG00000174015	SPERT		Metabolic HL
ENSG00000164695	CHMP4C		Metabolic HL	Yes
ENSG00000165733	BMS1		Metabolic HL	Yes
ENSG00000206190	ATP10A		Metabolic HL
