# Supplementary material for: Accurate phenotypic classification and exome sequencing allow identification of novel genes and variants associated with adult-onset hearing loss
Source: PLoS Genet. 2023 Nov 27;19(11):e1011058. doi: 10.1371/journal.pgen.1011058 (PMC10718637; doi:10.1371/journal.pgen.1011058)
Supplement: S5 Table — (XLSX) [file pgen.1011058.s005.xlsx]

## Sheet: Sheet1
Gene ID	Gene name	Number of variants in participants with normal hearing	Number of variants in participants with metabolic hearing loss	Number of variants in participants not classified as having normal hearing
ENSG00000100167	SEPTIN3	0	0	2
ENSG00000154997	SEPTIN14	0	0	1
ENSG00000175899	A2M	0	1	2
ENSG00000166535	A2ML1	0	0	1
ENSG00000184389	A3GALT2	1	2	10
ENSG00000118017	A4GNT	1	1	5
ENSG00000094914	AAAS	0	1	6
ENSG00000081760	AACS	0	0	4
ENSG00000158122	AAED1	0	0	1
ENSG00000115977	AAK1	0	0	9
ENSG00000087884	AAMDC	0	0	3
ENSG00000131043	AAR2	1	0	8
ENSG00000090861	AARS	5	5	23
ENSG00000124608	AARS2	20	34	225
ENSG00000266967	AARSD1	0	1	3
ENSG00000157426	AASDH	3	1	6
ENSG00000149313	AASDHPPT	1	1	1
ENSG00000275700	AATF	1	0	2
ENSG00000181409	AATK	0	0	2
ENSG00000183044	ABAT	0	0	2
ENSG00000165029	ABCA1	0	3	14
ENSG00000154263	ABCA10	14	15	103
ENSG00000144452	ABCA12	0	1	5
ENSG00000179869	ABCA13	5	8	50
ENSG00000107331	ABCA2	0	0	3
ENSG00000167972	ABCA3	1	1	16
ENSG00000198691	ABCA4	3	1	23
ENSG00000154265	ABCA5	0	2	5
ENSG00000154262	ABCA6	3	3	20
ENSG00000064687	ABCA7	5	0	15
ENSG00000141338	ABCA8	8	11	66
ENSG00000154258	ABCA9	0	0	3
ENSG00000085563	ABCB1	0	0	1
ENSG00000073734	ABCB11	0	2	5
ENSG00000005471	ABCB4	0	1	6
ENSG00000004846	ABCB5	33	49	320
ENSG00000115657	ABCB6	9	3	18
ENSG00000131269	ABCB7	3	1	16
ENSG00000197150	ABCB8	9	17	67
ENSG00000150967	ABCB9	0	0	1
ENSG00000103222	ABCC1	2	4	33
ENSG00000124574	ABCC10	0	3	19
ENSG00000121270	ABCC11	0	2	23
ENSG00000140798	ABCC12	3	8	36
ENSG00000023839	ABCC2	2	0	10
ENSG00000108846	ABCC3	12	8	68
ENSG00000125257	ABCC4	1	1	18
ENSG00000114770	ABCC5	0	0	5
ENSG00000091262	ABCC6	2	6	35
ENSG00000006071	ABCC8	5	10	54
ENSG00000069431	ABCC9	1	0	2
ENSG00000173208	ABCD2	0	1	3
ENSG00000117528	ABCD3	0	0	2
ENSG00000119688	ABCD4	0	1	6
ENSG00000164163	ABCE1	9	16	109
ENSG00000204574	ABCF1	1	0	1
ENSG00000033050	ABCF2	1	0	5
ENSG00000285292	ABCF2-H2BK1	1	0	5
ENSG00000161204	ABCF3	0	0	3
ENSG00000160179	ABCG1	0	0	4
ENSG00000118777	ABCG2	0	0	6
ENSG00000172350	ABCG4	0	0	3
ENSG00000138075	ABCG5	0	1	3
ENSG00000143921	ABCG8	1	0	4
ENSG00000143994	ABHD1	0	2	8
ENSG00000144827	ABHD10	0	1	1
ENSG00000106077	ABHD11	0	1	1
ENSG00000100997	ABHD12	0	2	2
ENSG00000131969	ABHD12B	3	9	51
ENSG00000139826	ABHD13	0	0	1
ENSG00000114786	ABHD14A-ACY1	0	1	4
ENSG00000114779	ABHD14B	0	0	6
ENSG00000168792	ABHD15	3	3	7
ENSG00000183260	ABHD16B	9	2	44
ENSG00000158201	ABHD3	1	1	1
ENSG00000011198	ABHD5	2	1	14
ENSG00000163686	ABHD6	0	0	2
ENSG00000127220	ABHD8	0	0	2
ENSG00000136754	ABI1	0	0	2
ENSG00000143322	ABL2	0	1	4
ENSG00000099204	ABLIM1	0	1	3
ENSG00000163995	ABLIM2	0	0	1
ENSG00000173210	ABLIM3	1	1	4
ENSG00000175164	ABO	2	0	17
ENSG00000159842	ABR	7	9	41
ENSG00000114626	ABTB1	0	1	10
ENSG00000166016	ABTB2	1	1	4
ENSG00000237813	AC002066.1	0	0	2
ENSG00000234859	AC003958.2	0	0	3
ENSG00000268163	AC004076.9	13	18	92
ENSG00000269749	AC005614.5	0	6	14
ENSG00000268643	AC006486.9	0	0	1
ENSG00000267001	AC006538.4	0	0	1
ENSG00000268173	AC007192.4	0	1	1
ENSG00000259972	AC009120.6	0	0	1
ENSG00000249249	AC010226.4	3	1	16
ENSG00000237017	AC012314.8	0	0	2
ENSG00000091436	AC013461.1	0	0	1
ENSG00000268500	AC018755.18	0	0	1
ENSG00000258052	AC025263.3	0	0	1
ENSG00000233006	AC034220.3	7	7	59
ENSG00000248235	AC037459.4	0	0	1
ENSG00000249319	AC068533.7	0	1	1
ENSG00000249240	AC069368.3	0	1	1
ENSG00000227769	AC072062.3	0	0	2
ENSG00000243243	AC073130.3	0	0	2
ENSG00000259848	AC097374.2	0	0	1
ENSG00000224090	AC097468.4	0	0	1
ENSG00000167355	AC104389.28	0	0	1
ENSG00000279168	AC105052.2	2	2	4
ENSG00000060971	ACAA1	8	14	90
ENSG00000278540	ACACA	0	0	1
ENSG00000076555	ACACB	15	27	134
ENSG00000111271	ACAD10	1	2	10
ENSG00000240303	ACAD11	2	1	8
ENSG00000151498	ACAD8	0	3	18
ENSG00000177646	ACAD9	2	3	14
ENSG00000117054	ACADM	1	0	0
ENSG00000122971	ACADS	0	1	3
ENSG00000072778	ACADVL	0	0	2
ENSG00000157766	ACAN	0	0	5
ENSG00000131584	ACAP3	1	2	16
ENSG00000075239	ACAT1	0	0	1
ENSG00000120437	ACAT2	0	0	2
ENSG00000182827	ACBD3	1	0	1
ENSG00000181513	ACBD4	0	0	2
ENSG00000107897	ACBD5	0	1	2
ENSG00000230124	ACBD6	0	0	1
ENSG00000176244	ACBD7	0	0	1
ENSG00000205126	ACCSL	0	0	1
ENSG00000159640	ACE	2	7	31
ENSG00000167769	ACER1	0	0	1
ENSG00000177076	ACER2	0	0	1
ENSG00000100813	ACIN1	4	9	53
ENSG00000144648	ACKR2	0	0	2
ENSG00000144476	ACKR3	2	1	6
ENSG00000129048	ACKR4	2	1	6
ENSG00000131473	ACLY	0	1	2
ENSG00000122729	ACO1	0	0	6
ENSG00000184227	ACOT1	2	0	3
ENSG00000162390	ACOT11	3	6	22
ENSG00000172497	ACOT12	0	1	1
ENSG00000177465	ACOT4	0	0	2
ENSG00000101473	ACOT8	0	0	2
ENSG00000123130	ACOT9	0	0	1
ENSG00000161533	ACOX1	1	1	4
ENSG00000168306	ACOX2	0	0	1
ENSG00000087008	ACOX3	15	14	93
ENSG00000153093	ACOXL	0	0	12
ENSG00000162836	ACP6	1	2	22
ENSG00000183760	ACP7	1	3	16
ENSG00000142513	ACPT	0	0	2
ENSG00000103740	ACSBG1	0	0	1
ENSG00000130377	ACSBG2	2	1	10
ENSG00000167107	ACSF2	0	1	2
ENSG00000176715	ACSF3	0	1	4
ENSG00000123983	ACSL3	0	0	1
ENSG00000197142	ACSL5	0	0	2
ENSG00000183747	ACSM2A	3	1	6
ENSG00000066813	ACSM2B	1	1	4
ENSG00000005187	ACSM3	1	5	28
ENSG00000215009	ACSM4	2	2	22
ENSG00000183549	ACSM5	0	1	2
ENSG00000154930	ACSS1	0	0	2
ENSG00000131069	ACSS2	0	0	5
ENSG00000111058	ACSS3	1	0	8
ENSG00000169067	ACTBL2	0	0	1
ENSG00000184009	ACTG1	0	0	1
ENSG00000163017	ACTG2	0	0	1
ENSG00000136518	ACTL6A	0	0	1
ENSG00000187003	ACTL7A	2	2	11
ENSG00000148156	ACTL7B	0	0	2
ENSG00000072110	ACTN1	1	2	20
ENSG00000077522	ACTN2	0	0	2
ENSG00000248746	ACTN3	0	0	3
ENSG00000130402	ACTN4	2	4	10
ENSG00000131966	ACTR10	0	0	1
ENSG00000115073	ACTR1B	7	18	86
ENSG00000115091	ACTR3	0	0	2
ENSG00000106526	ACTR3C	9	8	57
ENSG00000101442	ACTR5	1	3	8
ENSG00000113812	ACTR8	0	2	3
ENSG00000123612	ACVR1C	0	1	1
ENSG00000114739	ACVR2B	0	0	1
ENSG00000139567	ACVRL1	0	0	3
ENSG00000243989	ACY1	0	1	4
ENSG00000267120	AD000671.6	0	0	1
ENSG00000164113	ADAD1	0	0	1
ENSG00000140955	ADAD2	0	0	1
ENSG00000168803	ADAL	0	0	1
ENSG00000148848	ADAM12	0	1	7
ENSG00000143537	ADAM15	1	0	0
ENSG00000151694	ADAM17	0	0	3
ENSG00000168619	ADAM18	0	3	9
ENSG00000135074	ADAM19	1	1	4
ENSG00000104755	ADAM2	1	2	11
ENSG00000134007	ADAM20	0	1	5
ENSG00000042980	ADAM28	0	0	1
ENSG00000168594	ADAM29	1	0	0
ENSG00000197140	ADAM32	0	0	2
ENSG00000149451	ADAM33	0	0	2
ENSG00000069206	ADAM7	1	0	2
ENSG00000168615	ADAM9	0	0	1
ENSG00000154734	ADAMTS1	3	2	13
ENSG00000142303	ADAMTS10	1	2	9
ENSG00000151388	ADAMTS12	0	3	10
ENSG00000160323	ADAMTS13	2	5	42
ENSG00000138316	ADAMTS14	9	15	105
ENSG00000166106	ADAMTS15	2	4	24
ENSG00000145536	ADAMTS16	0	0	2
ENSG00000140470	ADAMTS17	12	14	119
ENSG00000140873	ADAMTS18	0	1	9
ENSG00000145808	ADAMTS19	0	0	2
ENSG00000087116	ADAMTS2	0	1	2
ENSG00000173157	ADAMTS20	0	2	5
ENSG00000156140	ADAMTS3	4	0	19
ENSG00000158859	ADAMTS4	1	0	1
ENSG00000154736	ADAMTS5	3	7	26
ENSG00000049192	ADAMTS6	1	1	4
ENSG00000136378	ADAMTS7	2	0	3
ENSG00000134917	ADAMTS8	0	0	1
ENSG00000163638	ADAMTS9	0	0	1
ENSG00000178031	ADAMTSL1	1	0	3
ENSG00000197859	ADAMTSL2	14	14	87
ENSG00000156218	ADAMTSL3	0	0	1
ENSG00000143382	ADAMTSL4	0	1	3
ENSG00000185761	ADAMTSL5	0	0	3
ENSG00000105963	ADAP1	1	0	3
ENSG00000184060	ADAP2	0	0	1
ENSG00000160710	ADAR	0	0	2
ENSG00000197381	ADARB1	0	0	1
ENSG00000065457	ADAT1	0	1	4
ENSG00000189007	ADAT2	1	0	2
ENSG00000063761	ADCK1	0	0	1
ENSG00000133597	ADCK2	0	1	11
ENSG00000163050	ADCK3	0	2	4
ENSG00000123815	ADCK4	1	2	6
ENSG00000164742	ADCY1	0	1	1
ENSG00000143199	ADCY10	0	1	1
ENSG00000078295	ADCY2	0	0	1
ENSG00000138031	ADCY3	0	0	3
ENSG00000129467	ADCY4	1	2	12
ENSG00000173175	ADCY5	0	0	3
ENSG00000174233	ADCY6	1	0	5
ENSG00000121281	ADCY7	0	2	4
ENSG00000155897	ADCY8	0	0	4
ENSG00000162104	ADCY9	1	1	2
ENSG00000141433	ADCYAP1	0	0	1
ENSG00000075340	ADD2	0	0	1
ENSG00000148700	ADD3	0	0	5
ENSG00000118492	ADGB	1	0	2
ENSG00000197177	ADGRA1	0	0	1
ENSG00000020181	ADGRA2	1	4	20
ENSG00000152990	ADGRA3	0	0	6
ENSG00000121753	ADGRB2	0	1	2
ENSG00000111452	ADGRD1	6	5	38
ENSG00000174837	ADGRE1	0	0	6
ENSG00000127507	ADGRE2	0	0	1
ENSG00000131355	ADGRE3	0	0	1
ENSG00000123146	ADGRE5	0	1	2
ENSG00000153292	ADGRF1	0	0	2
ENSG00000164393	ADGRF2	0	0	3
ENSG00000173567	ADGRF3	3	6	34
ENSG00000153294	ADGRF4	0	0	1
ENSG00000069122	ADGRF5	0	0	1
ENSG00000205336	ADGRG1	3	4	37
ENSG00000182885	ADGRG3	0	0	0
ENSG00000156920	ADGRG4	0	0	4
ENSG00000072071	ADGRL1	0	0	2
ENSG00000117114	ADGRL2	7	8	43
ENSG00000162618	ADGRL4	1	0	1
ENSG00000164199	ADGRV1	13	19	115
ENSG00000187758	ADH1A	0	0	1
ENSG00000196616	ADH1B	0	0	2
ENSG00000248144	ADH1C	2	2	9
ENSG00000182551	ADI1	0	0	2
ENSG00000181092	ADIPOQ	0	2	9
ENSG00000148671	ADIRF	0	1	1
ENSG00000156110	ADK	0	0	1
ENSG00000101126	ADNP	0	0	1
ENSG00000181915	ADO	0	2	6
ENSG00000170425	ADORA2B	0	0	2
ENSG00000159322	ADPGK	0	0	1
ENSG00000144843	ADPRH	0	2	5
ENSG00000153531	ADPRHL1	6	7	32
ENSG00000116863	ADPRHL2	1	0	4
ENSG00000120907	ADRA1A	6	5	31
ENSG00000171873	ADRA1D	0	1	1
ENSG00000184160	ADRA2C	0	0	1
ENSG00000043591	ADRB1	0	0	1
ENSG00000188778	ADRB3	1	0	3
ENSG00000130706	ADRM1	0	0	2
ENSG00000239900	ADSL	0	0	4
ENSG00000185100	ADSSL1	0	1	5
ENSG00000111863	ADTRP	0	0	3
ENSG00000106624	AEBP1	1	2	8
ENSG00000181026	AEN	4	8	38
ENSG00000241489	AF011889.5	1	0	1
ENSG00000196526	AFAP1	0	1	4
ENSG00000157510	AFAP1L1	0	0	2
ENSG00000169129	AFAP1L2	4	5	39
ENSG00000172493	AFF1	1	1	3
ENSG00000155966	AFF2	0	0	1
ENSG00000144218	AFF3	0	0	1
ENSG00000072364	AFF4	0	0	1
ENSG00000141385	AFG3L2	0	2	9
ENSG00000079557	AFM	0	0	3
ENSG00000183077	AFMID	0	0	1
ENSG00000119844	AFTPH	0	1	1
ENSG00000038002	AGA	1	0	2
ENSG00000157985	AGAP1	0	1	7
ENSG00000135439	AGAP2	0	0	1
ENSG00000165923	AGBL2	4	4	19
ENSG00000146856	AGBL3	0	0	10
ENSG00000204305	AGER	7	6	29
ENSG00000173744	AGFG1	0	0	1
ENSG00000164252	AGGF1	5	7	41
ENSG00000162688	AGL	5	11	46
ENSG00000187546	AGMO	0	1	3
ENSG00000126070	AGO3	14	12	91
ENSG00000204310	AGPAT1	0	0	1
ENSG00000026652	AGPAT4	0	0	1
ENSG00000106541	AGR2	0	0	1
ENSG00000173467	AGR3	2	0	1
ENSG00000188157	AGRN	5	7	50
ENSG00000135744	AGT	0	1	3
ENSG00000144891	AGTR1	0	1	7
ENSG00000180772	AGTR2	1	0	0
ENSG00000177674	AGTRAP	0	0	2
ENSG00000172482	AGXT	0	0	2
ENSG00000113492	AGXT2	2	2	10
ENSG00000153207	AHCTF1	3	5	14
ENSG00000168710	AHCYL1	0	0	1
ENSG00000126705	AHDC1	5	3	30
ENSG00000135541	AHI1	1	1	14
ENSG00000124942	AHNAK	0	0	7
ENSG00000185567	AHNAK2	0	0	1
ENSG00000106546	AHR	0	0	1
ENSG00000111732	AICDA	0	0	1
ENSG00000156709	AIFM1	0	1	1
ENSG00000042286	AIFM2	1	0	1
ENSG00000183773	AIFM3	2	6	26
ENSG00000146416	AIG1	0	1	1
ENSG00000112297	AIM1	3	3	59
ENSG00000176092	AIM1L	0	0	2
ENSG00000163568	AIM2	0	1	2
ENSG00000164022	AIMP1	0	1	1
ENSG00000106305	AIMP2	0	1	2
ENSG00000110711	AIP	0	0	1
ENSG00000129221	AIPL1	0	0	1
ENSG00000160224	AIRE	0	0	2
ENSG00000270726	AJ271736.10	0	0	1
ENSG00000196581	AJAP1	0	0	1
ENSG00000004455	AK2	9	14	103
ENSG00000154027	AK5	0	2	3
ENSG00000085231	AK6	0	0	2
ENSG00000140057	AK7	1	1	3
ENSG00000165695	AK8	0	1	4
ENSG00000155085	AK9	0	1	7
ENSG00000121057	AKAP1	0	0	0
ENSG00000023516	AKAP11	1	0	5
ENSG00000170776	AKAP13	4	6	39
ENSG00000197976	AKAP17A	0	0	2
ENSG00000111254	AKAP3	0	1	3
ENSG00000151320	AKAP6	0	4	15
ENSG00000118507	AKAP7	0	0	1
ENSG00000105127	AKAP8	0	1	13
ENSG00000011243	AKAP8L	0	0	2
ENSG00000127914	AKAP9	0	2	9
ENSG00000174574	AKIRIN1	0	0	1
ENSG00000106948	AKNA	2	4	18
ENSG00000162641	AKNAD1	0	0	1
ENSG00000117448	AKR1A1	6	4	45
ENSG00000085662	AKR1B1	0	1	1
ENSG00000198074	AKR1B10	0	0	1
ENSG00000151632	AKR1C2	0	0	2
ENSG00000196139	AKR1C3	0	4	19
ENSG00000122787	AKR1D1	0	0	2
ENSG00000165568	AKR1E2	2	2	23
ENSG00000162482	AKR7A3	2	4	26
ENSG00000105221	AKT2	0	0	1
ENSG00000117020	AKT3	0	0	1
ENSG00000166971	AKTIP	1	0	4
ENSG00000111780	AL021546.6	0	0	2
ENSG00000230319	AL022476.2	8	6	45
ENSG00000257341	AL928654.7	0	2	11
ENSG00000158578	ALAS2	0	1	5
ENSG00000170017	ALCAM	0	0	1
ENSG00000161618	ALDH16A1	6	3	23
ENSG00000059573	ALDH18A1	0	0	2
ENSG00000165092	ALDH1A1	0	0	1
ENSG00000184254	ALDH1A3	0	0	1
ENSG00000137124	ALDH1B1	1	1	8
ENSG00000144908	ALDH1L1	0	1	6
ENSG00000250218	ALDH1L1-AS1	0	0	1
ENSG00000136010	ALDH1L2	0	0	5
ENSG00000108602	ALDH3A1	0	2	6
ENSG00000072210	ALDH3A2	0	0	1
ENSG00000006534	ALDH3B1	0	0	5
ENSG00000132746	ALDH3B2	2	0	5
ENSG00000159423	ALDH4A1	5	3	13
ENSG00000112294	ALDH5A1	0	0	3
ENSG00000164904	ALDH7A1	0	0	8
ENSG00000143149	ALDH9A1	3	1	23
ENSG00000149925	ALDOA	0	0	1
ENSG00000136872	ALDOB	0	0	4
ENSG00000109107	ALDOC	0	0	3
ENSG00000033011	ALG1	0	0	3
ENSG00000175548	ALG10B	1	1	8
ENSG00000253710	ALG11	1	0	0
ENSG00000182858	ALG12	0	0	1
ENSG00000119523	ALG2	0	0	3
ENSG00000088035	ALG6	0	0	2
ENSG00000159063	ALG8	3	2	20
ENSG00000086848	ALG9	1	0	4
ENSG00000171094	ALK	0	1	4
ENSG00000189046	ALKBH2	1	1	7
ENSG00000166199	ALKBH3	1	0	7
ENSG00000091542	ALKBH5	0	0	1
ENSG00000239382	ALKBH6	0	0	1
ENSG00000137760	ALKBH8	1	1	12
ENSG00000116127	ALMS1	0	0	3
ENSG00000108839	ALOX12	0	0	2
ENSG00000161905	ALOX15	3	3	19
ENSG00000179593	ALOX15B	1	0	1
ENSG00000012779	ALOX5	0	0	1
ENSG00000179148	ALOXE3	1	0	10
ENSG00000163295	ALPI	0	0	1
ENSG00000073331	ALPK1	2	3	27
ENSG00000198796	ALPK2	15	17	69
ENSG00000136383	ALPK3	0	0	7
ENSG00000162551	ALPL	0	0	3
ENSG00000163283	ALPP	0	0	1
ENSG00000163286	ALPPL2	0	1	1
ENSG00000003393	ALS2	0	0	3
ENSG00000178038	ALS2CL	4	2	19
ENSG00000155754	ALS2CR11	4	0	12
ENSG00000155749	ALS2CR12	0	0	1
ENSG00000180318	ALX1	1	1	7
ENSG00000052850	ALX4	0	0	1
ENSG00000242110	AMACR	0	0	1
ENSG00000178522	AMBN	0	0	1
ENSG00000110497	AMBRA1	0	1	6
ENSG00000162066	AMDHD2	0	0	1
ENSG00000125363	AMELX	0	0	1
ENSG00000184675	AMER1	0	0	1
ENSG00000165566	AMER2	1	0	8
ENSG00000159461	AMFR	1	0	2
ENSG00000139211	AMIGO2	0	0	1
ENSG00000126016	AMOT	0	1	2
ENSG00000166025	AMOTL1	1	0	3
ENSG00000114019	AMOTL2	1	1	1
ENSG00000116748	AMPD1	2	6	40
ENSG00000116337	AMPD2	0	1	2
ENSG00000133805	AMPD3	1	1	12
ENSG00000078053	AMPH	2	0	2
ENSG00000145020	AMT	6	8	54
ENSG00000240038	AMY2B	5	3	42
ENSG00000174945	AMZ1	0	0	3
ENSG00000196704	AMZ2	0	0	2
ENSG00000153107	ANAPC1	1	4	18
ENSG00000164162	ANAPC10	0	0	1
ENSG00000110200	ANAPC15	1	0	0
ENSG00000166295	ANAPC16	0	1	1
ENSG00000176248	ANAPC2	0	0	5
ENSG00000053900	ANAPC4	0	1	4
ENSG00000089053	ANAPC5	1	0	3
ENSG00000196510	ANAPC7	0	0	3
ENSG00000013523	ANGEL1	1	1	7
ENSG00000174606	ANGEL2	0	0	1
ENSG00000154188	ANGPT1	0	3	20
ENSG00000101280	ANGPT4	0	0	4
ENSG00000136859	ANGPTL2	0	0	2
ENSG00000167772	ANGPTL4	2	2	12
ENSG00000187151	ANGPTL5	0	0	2
ENSG00000130812	ANGPTL6	0	3	6
ENSG00000130173	ANGPTL8	4	7	41
ENSG00000029534	ANK1	2	7	37
ENSG00000145362	ANK2	3	0	11
ENSG00000151150	ANK3	2	4	24
ENSG00000151687	ANKAR	0	0	1
ENSG00000132623	ANKEF1	0	0	2
ENSG00000153930	ANKFN1	0	0	2
ENSG00000185722	ANKFY1	1	0	2
ENSG00000131503	ANKHD1	0	0	2
ENSG00000254996	ANKHD1-EIF4EBP3	0	0	2
ENSG00000001629	ANKIB1	0	0	1
ENSG00000160117	ANKLE1	1	6	33
ENSG00000176915	ANKLE2	0	0	1
ENSG00000144504	ANKMY1	1	0	2
ENSG00000164331	ANKRA2	0	0	1
ENSG00000088448	ANKRD10	0	0	1
ENSG00000167522	ANKRD11	1	3	10
ENSG00000198720	ANKRD13B	0	0	1
ENSG00000172932	ANKRD13D	0	0	3
ENSG00000134461	ANKRD16	4	7	26
ENSG00000132466	ANKRD17	0	0	1
ENSG00000165887	ANKRD2	0	1	3
ENSG00000163126	ANKRD23	0	0	2
ENSG00000089847	ANKRD24	0	0	2
ENSG00000107890	ANKRD26	1	0	6
ENSG00000105186	ANKRD27	1	0	10
ENSG00000148513	ANKRD30A	1	1	9
ENSG00000145700	ANKRD31	0	0	1
ENSG00000167612	ANKRD33	0	1	1
ENSG00000164236	ANKRD33B	0	1	1
ENSG00000272031	ANKRD34A	0	0	1
ENSG00000186352	ANKRD37	0	0	1
ENSG00000137494	ANKRD42	1	0	8
ENSG00000065413	ANKRD44	1	1	4
ENSG00000183831	ANKRD45	0	1	1
ENSG00000151458	ANKRD50	0	0	1
ENSG00000144031	ANKRD53	2	1	5
ENSG00000100124	ANKRD54	0	0	0
ENSG00000164512	ANKRD55	0	0	1
ENSG00000124227	ANKRD60	0	0	3
ENSG00000230062	ANKRD66	0	1	1
ENSG00000064999	ANKS1A	0	0	6
ENSG00000185046	ANKS1B	3	4	28
ENSG00000168096	ANKS3	0	2	3
ENSG00000175311	ANKS4B	0	1	5
ENSG00000165138	ANKS6	1	0	2
ENSG00000206199	ANKUB1	0	0	6
ENSG00000163516	ANKZF1	0	0	5
ENSG00000011426	ANLN	0	2	13
ENSG00000131620	ANO1	8	6	43
ENSG00000160746	ANO10	6	11	80
ENSG00000047617	ANO2	1	0	8
ENSG00000134343	ANO3	0	0	2
ENSG00000151572	ANO4	1	4	47
ENSG00000171714	ANO5	1	0	2
ENSG00000177119	ANO6	0	0	2
ENSG00000146205	ANO7	1	1	12
ENSG00000074855	ANO8	1	0	2
ENSG00000185101	ANO9	0	1	3
ENSG00000011201	ANOS1	0	1	1
ENSG00000166825	ANPEP	0	1	4
ENSG00000169604	ANTXR1	0	0	3
ENSG00000163297	ANTXR2	0	0	1
ENSG00000109511	ANXA10	1	0	3
ENSG00000122359	ANXA11	6	10	71
ENSG00000182718	ANXA2	1	0	0
ENSG00000196975	ANXA4	1	0	3
ENSG00000164111	ANXA5	0	2	6
ENSG00000197043	ANXA6	2	0	6
ENSG00000138279	ANXA7	0	2	8
ENSG00000136250	AOAH	2	0	6
ENSG00000131480	AOC2	0	0	2
ENSG00000131471	AOC3	0	1	2
ENSG00000138356	AOX1	3	1	20
ENSG00000265590	AP000275.65	2	1	9
ENSG00000249209	AP000304.12	0	0	1
ENSG00000272578	AP000347.2	1	2	11
ENSG00000251357	AP000350.10	1	0	2
ENSG00000184441	AP001062.7	0	0	3
ENSG00000256514	AP003419.11	0	2	4
ENSG00000138660	AP1AR	0	0	1
ENSG00000100280	AP1B1	0	0	1
ENSG00000213983	AP1G2	0	0	6
ENSG00000072958	AP1M1	0	1	2
ENSG00000129354	AP1M2	1	0	2
ENSG00000106367	AP1S1	0	0	2
ENSG00000152056	AP1S3	0	2	3
ENSG00000183020	AP2A2	7	6	29
ENSG00000132842	AP3B1	0	0	1
ENSG00000103723	AP3B2	1	0	4
ENSG00000185009	AP3M1	0	0	1
ENSG00000070718	AP3M2	0	0	1
ENSG00000177879	AP3S1	0	2	4
ENSG00000157823	AP3S2	0	0	0
ENSG00000134262	AP4B1	0	0	2
ENSG00000081014	AP4E1	1	0	2
ENSG00000221838	AP4M1	0	0	1
ENSG00000100478	AP4S1	1	0	0
ENSG00000242802	AP5Z1	1	0	0
ENSG00000120868	APAF1	0	0	3
ENSG00000107282	APBA1	0	0	1
ENSG00000034053	APBA2	0	0	2
ENSG00000011132	APBA3	2	2	16
ENSG00000166313	APBB1	1	0	11
ENSG00000113108	APBB3	0	0	9
ENSG00000134982	APC	0	0	5
ENSG00000115266	APC2	4	4	50
ENSG00000154856	APCDD1	0	1	4
ENSG00000198768	APCDD1L	0	1	7
ENSG00000100823	APEX1	0	0	1
ENSG00000169188	APEX2	0	0	1
ENSG00000117362	APH1A	0	0	1
ENSG00000138613	APH1B	0	0	2
ENSG00000149089	APIP	0	2	7
ENSG00000175279	APITD1	1	0	0
ENSG00000251503	APITD1-CORT	1	0	0
ENSG00000169621	APLF	3	0	18
ENSG00000134817	APLNR	1	0	2
ENSG00000105290	APLP1	3	2	10
ENSG00000084234	APLP2	0	1	10
ENSG00000101474	APMAP	6	6	22
ENSG00000110243	APOA5	0	0	1
ENSG00000084674	APOB	4	9	46
ENSG00000111701	APOBEC1	1	1	10
ENSG00000124701	APOBEC2	0	0	3
ENSG00000128383	APOBEC3A	1	0	0
ENSG00000179750	APOBEC3B	1	0	0
ENSG00000173627	APOBEC4	0	0	1
ENSG00000184730	APOBR	0	1	1
ENSG00000110245	APOC3	0	0	5
ENSG00000189058	APOD	0	0	15
ENSG00000130203	APOE	9	12	46
ENSG00000091583	APOH	8	12	74
ENSG00000128284	APOL3	0	0	2
ENSG00000128313	APOL5	0	1	3
ENSG00000178878	APOLD1	0	1	1
ENSG00000204444	APOM	0	0	1
ENSG00000142192	APP	0	0	1
ENSG00000062725	APPBP2	0	2	3
ENSG00000157500	APPL1	2	1	2
ENSG00000136044	APPL2	0	1	4
ENSG00000137074	APTX	0	0	7
ENSG00000240583	AQP1	1	0	2
ENSG00000143595	AQP10	9	23	137
ENSG00000185176	AQP12B	7	11	74
ENSG00000165272	AQP3	0	0	1
ENSG00000086159	AQP6	4	2	16
ENSG00000165269	AQP7	6	8	39
ENSG00000103375	AQP8	1	3	22
ENSG00000021776	AQR	0	0	2
ENSG00000169083	AR	0	1	4
ENSG00000078061	ARAF	7	5	67
ENSG00000186635	ARAP1	0	1	4
ENSG00000047365	ARAP2	0	1	6
ENSG00000120318	ARAP3	1	0	3
ENSG00000095139	ARCN1	1	0	2
ENSG00000109321	AREG	0	0	1
ENSG00000119682	AREL1	0	0	2
ENSG00000101199	ARFGAP1	1	0	3
ENSG00000149182	ARFGAP2	0	1	3
ENSG00000242247	ARFGAP3	0	1	2
ENSG00000066777	ARFGEF1	0	1	3
ENSG00000124198	ARFGEF2	1	1	5
ENSG00000112379	ARFGEF3	0	0	2
ENSG00000132254	ARFIP2	0	1	1
ENSG00000134884	ARGLU1	0	0	1
ENSG00000175220	ARHGAP1	0	0	1
ENSG00000071205	ARHGAP10	1	0	3
ENSG00000198826	ARHGAP11A	2	1	10
ENSG00000285077	ARHGAP11B	0	0	1
ENSG00000165322	ARHGAP12	2	1	3
ENSG00000075884	ARHGAP15	0	0	1
ENSG00000140750	ARHGAP17	1	4	10
ENSG00000146376	ARHGAP18	0	0	2
ENSG00000213390	ARHGAP19	3	3	11
ENSG00000269891	ARHGAP19-SLIT1	3	3	12
ENSG00000107863	ARHGAP21	0	1	2
ENSG00000128805	ARHGAP22	0	0	3
ENSG00000138639	ARHGAP24	0	0	3
ENSG00000163219	ARHGAP25	1	0	8
ENSG00000145819	ARHGAP26	0	0	1
ENSG00000159314	ARHGAP27	0	0	1
ENSG00000088756	ARHGAP28	1	0	1
ENSG00000137962	ARHGAP29	0	1	1
ENSG00000186517	ARHGAP30	0	0	3
ENSG00000134909	ARHGAP32	0	1	4
ENSG00000004777	ARHGAP33	0	0	1
ENSG00000147799	ARHGAP39	0	0	1
ENSG00000089820	ARHGAP4	8	5	72
ENSG00000124143	ARHGAP40	0	0	2
ENSG00000100852	ARHGAP5	4	0	7
ENSG00000241484	ARHGAP8	2	3	7
ENSG00000123329	ARHGAP9	7	6	66
ENSG00000141522	ARHGDIA	0	0	1
ENSG00000076928	ARHGEF1	1	0	3
ENSG00000104728	ARHGEF10	0	0	7
ENSG00000074964	ARHGEF10L	0	0	1
ENSG00000132694	ARHGEF11	1	0	2
ENSG00000196914	ARHGEF12	1	0	1
ENSG00000198844	ARHGEF15	0	2	2
ENSG00000130762	ARHGEF16	1	0	3
ENSG00000110237	ARHGEF17	1	0	10
ENSG00000104880	ARHGEF18	0	0	1
ENSG00000142632	ARHGEF19	0	0	3
ENSG00000240771	ARHGEF25	0	1	6
ENSG00000114790	ARHGEF26	0	0	1
ENSG00000214944	ARHGEF28	0	0	2
ENSG00000214694	ARHGEF33	0	0	1
ENSG00000183111	ARHGEF37	0	1	8
ENSG00000137135	ARHGEF39	0	1	2
ENSG00000136002	ARHGEF4	0	1	5
ENSG00000165801	ARHGEF40	0	2	11
ENSG00000050327	ARHGEF5	3	0	15
ENSG00000129675	ARHGEF6	0	0	1
ENSG00000102606	ARHGEF7	0	0	5
ENSG00000117713	ARID1A	1	0	1
ENSG00000049618	ARID1B	0	0	4
ENSG00000189079	ARID2	2	1	2
ENSG00000205143	ARID3C	0	0	2
ENSG00000032219	ARID4A	1	3	5
ENSG00000054267	ARID4B	1	1	4
ENSG00000150347	ARID5B	0	1	1
ENSG00000175414	ARL10	0	0	1
ENSG00000152213	ARL11	1	3	11
ENSG00000179674	ARL14	0	0	1
ENSG00000185305	ARL15	0	0	1
ENSG00000213465	ARL2	0	0	2
ENSG00000273003	ARL2-SNX15	0	0	2
ENSG00000182196	ARL6IP4	0	0	1
ENSG00000144746	ARL6IP5	0	2	2
ENSG00000143862	ARL8A	0	1	1
ENSG00000134108	ARL8B	0	0	1
ENSG00000104442	ARMC1	0	0	1
ENSG00000157343	ARMC12	2	0	5
ENSG00000118690	ARMC2	0	0	0
ENSG00000165309	ARMC3	12	16	113
ENSG00000169126	ARMC4	0	0	21
ENSG00000140691	ARMC5	0	0	1
ENSG00000105676	ARMC6	2	1	10
ENSG00000125449	ARMC7	0	0	1
ENSG00000114098	ARMC8	0	0	1
ENSG00000135931	ARMC9	0	0	1
ENSG00000102401	ARMCX3	0	0	1
ENSG00000146476	ARMT1	0	0	1
ENSG00000143437	ARNT	0	0	2
ENSG00000172379	ARNT2	0	0	1
ENSG00000029153	ARNTL2	0	0	1
ENSG00000241685	ARPC1A	0	0	3
ENSG00000130429	ARPC1B	1	0	3
ENSG00000163466	ARPC2	0	0	1
ENSG00000111229	ARPC3	1	0	2
ENSG00000250151	ARPC4-TTLL3	0	1	2
ENSG00000136950	ARPC5L	1	0	0
ENSG00000128989	ARPP19	0	0	1
ENSG00000172995	ARPP21	0	0	3
ENSG00000197070	ARRDC1	3	4	22
ENSG00000105643	ARRDC2	0	0	3
ENSG00000140450	ARRDC4	4	4	31
ENSG00000100299	ARSA	5	8	64
ENSG00000157399	ARSE	1	0	1
ENSG00000062096	ARSF	0	0	7
ENSG00000141337	ARSG	0	0	2
ENSG00000205667	ARSH	0	1	1
ENSG00000183876	ARSI	0	1	3
ENSG00000164291	ARSK	2	0	3
ENSG00000156219	ART3	0	1	1
ENSG00000111339	ART4	0	0	1
ENSG00000167311	ART5	0	1	7
ENSG00000099889	ARVCF	1	2	13
ENSG00000188611	ASAH2	1	1	5
ENSG00000153317	ASAP1	1	2	8
ENSG00000151693	ASAP2	0	0	1
ENSG00000088280	ASAP3	1	2	5
ENSG00000165192	ASB11	0	2	11
ENSG00000198881	ASB12	0	0	4
ENSG00000196372	ASB13	0	1	3
ENSG00000146809	ASB15	0	0	2
ENSG00000161664	ASB16	5	3	23
ENSG00000267080	ASB16-AS1	1	0	0
ENSG00000154007	ASB17	1	0	0
ENSG00000182177	ASB18	0	0	2
ENSG00000100628	ASB2	3	10	54
ENSG00000115239	ASB3	1	1	4
ENSG00000164122	ASB5	0	0	2
ENSG00000148331	ASB6	0	1	6
ENSG00000138303	ASCC1	0	0	2
ENSG00000100325	ASCC2	0	1	15
ENSG00000112249	ASCC3	11	12	56
ENSG00000176009	ASCL3	0	0	1
ENSG00000141505	ASGR1	0	0	4
ENSG00000116539	ASH1L	0	1	4
ENSG00000129691	ASH2L	0	1	14
ENSG00000108684	ASIC2	0	0	3
ENSG00000213199	ASIC3	1	0	3
ENSG00000072182	ASIC4	0	0	2
ENSG00000256394	ASIC5	0	1	4
ENSG00000126522	ASL	0	0	2
ENSG00000196433	ASMT	0	1	4
ENSG00000169093	ASMTL	0	0	1
ENSG00000070669	ASNS	1	0	1
ENSG00000138381	ASNSD1	0	0	1
ENSG00000108381	ASPA	0	1	3
ENSG00000166183	ASPG	0	0	1
ENSG00000198363	ASPH	0	3	5
ENSG00000128203	ASPHD2	0	0	2
ENSG00000066279	ASPM	3	2	17
ENSG00000106819	ASPN	1	0	7
ENSG00000169696	ASPSCR1	1	0	1
ENSG00000162174	ASRGL1	0	0	2
ENSG00000130707	ASS1	0	0	4
ENSG00000034533	ASTE1	1	0	0
ENSG00000152092	ASTN1	7	6	80
ENSG00000148219	ASTN2	1	1	4
ENSG00000064102	ASUN	0	0	1
ENSG00000171456	ASXL1	0	0	1
ENSG00000143970	ASXL2	0	0	2
ENSG00000141431	ASXL3	1	0	4
ENSG00000156802	ATAD2	1	2	4
ENSG00000119778	ATAD2B	0	0	2
ENSG00000197785	ATAD3A	0	0	12
ENSG00000160072	ATAD3B	1	1	5
ENSG00000215915	ATAD3C	2	1	9
ENSG00000176208	ATAD5	0	0	6
ENSG00000107669	ATE1	0	1	3
ENSG00000169136	ATF5	0	1	1
ENSG00000213676	ATF6B	0	1	10
ENSG00000171681	ATF7IP	8	8	58
ENSG00000166669	ATF7IP2	1	0	0
ENSG00000152348	ATG10	0	0	1
ENSG00000123395	ATG101	6	3	38
ENSG00000145782	ATG12	0	0	2
ENSG00000168010	ATG16L2	0	1	10
ENSG00000110046	ATG2A	0	1	13
ENSG00000066739	ATG2B	1	1	2
ENSG00000125703	ATG4C	0	0	1
ENSG00000130734	ATG4D	2	8	39
ENSG00000197548	ATG7	0	0	1
ENSG00000198925	ATG9A	0	0	5
ENSG00000181652	ATG9B	1	1	11
ENSG00000142102	ATHL1	0	1	4
ENSG00000138363	ATIC	0	0	1
ENSG00000198513	ATL1	0	0	1
ENSG00000119787	ATL2	0	1	1
ENSG00000184743	ATL3	0	0	2
ENSG00000149311	ATM	7	1	20
ENSG00000166454	ATMIN	0	0	6
ENSG00000111676	ATN1	1	0	2
ENSG00000179774	ATOH7	0	0	1
ENSG00000177556	ATOX1	0	0	2
ENSG00000206190	ATP10A	28	42	191
ENSG00000118322	ATP10B	1	2	11
ENSG00000145246	ATP10D	0	1	3
ENSG00000068650	ATP11A	0	0	1
ENSG00000058063	ATP11B	0	0	2
ENSG00000101974	ATP11C	0	0	5
ENSG00000075673	ATP12A	0	1	13
ENSG00000105726	ATP13A1	0	1	2
ENSG00000133657	ATP13A3	0	0	1
ENSG00000127249	ATP13A4	0	0	1
ENSG00000187527	ATP13A5	10	9	40
ENSG00000105409	ATP1A3	5	4	46
ENSG00000132681	ATP1A4	3	2	15
ENSG00000196296	ATP2A1	0	2	3
ENSG00000174437	ATP2A2	1	0	1
ENSG00000074370	ATP2A3	1	3	7
ENSG00000070961	ATP2B1	0	0	3
ENSG00000157087	ATP2B2	2	2	20
ENSG00000067842	ATP2B3	1	1	28
ENSG00000058668	ATP2B4	1	0	0
ENSG00000017260	ATP2C1	0	0	1
ENSG00000064270	ATP2C2	4	5	52
ENSG00000105675	ATP4A	1	0	10
ENSG00000186009	ATP4B	0	0	0
ENSG00000152234	ATP5A1	1	0	2
ENSG00000110955	ATP5B	1	0	1
ENSG00000165629	ATP5C1	0	0	1
ENSG00000099624	ATP5D	0	1	4
ENSG00000116459	ATP5F1	0	0	2
ENSG00000135390	ATP5G2	1	0	0
ENSG00000169020	ATP5I	0	1	1
ENSG00000154723	ATP5J	0	0	1
ENSG00000248919	ATP5J2-PTCD1	2	2	17
ENSG00000125375	ATP5S	0	1	1
ENSG00000071553	ATP6AP1	0	1	1
ENSG00000033627	ATP6V0A1	1	1	2
ENSG00000185344	ATP6V0A2	1	5	29
ENSG00000105929	ATP6V0A4	0	0	4
ENSG00000147614	ATP6V0D2	0	0	1
ENSG00000113732	ATP6V0E1	0	0	2
ENSG00000114573	ATP6V1A	0	0	1
ENSG00000116039	ATP6V1B1	0	0	1
ENSG00000155097	ATP6V1C1	0	0	1
ENSG00000143882	ATP6V1C2	0	1	3
ENSG00000100554	ATP6V1D	0	0	9
ENSG00000131100	ATP6V1E1	0	1	1
ENSG00000128524	ATP6V1F	0	0	2
ENSG00000213760	ATP6V1G2	0	0	3
ENSG00000254870	ATP6V1G2-DDX39B	0	0	1
ENSG00000165240	ATP7A	0	0	1
ENSG00000123191	ATP7B	0	1	8
ENSG00000124406	ATP8A1	0	1	1
ENSG00000132932	ATP8A2	0	0	2
ENSG00000081923	ATP8B1	1	0	3
ENSG00000143515	ATP8B2	1	0	2
ENSG00000130270	ATP8B3	2	3	12
ENSG00000104043	ATP8B4	0	2	15
ENSG00000054793	ATP9A	0	0	2
ENSG00000166377	ATP9B	0	0	1
ENSG00000171953	ATPAF2	0	0	1
ENSG00000088812	ATRN	2	0	11
ENSG00000107518	ATRNL1	1	1	5
ENSG00000224470	ATXN1L	0	0	1
ENSG00000204842	ATXN2	1	0	2
ENSG00000168488	ATXN2L	3	5	57
ENSG00000066427	ATXN3	0	0	1
ENSG00000146776	ATXN7L1	0	0	1
ENSG00000162650	ATXN7L2	0	0	1
ENSG00000253719	ATXN7L3B	0	0	1
ENSG00000148090	AUH	0	0	1
ENSG00000178999	AURKB	0	1	6
ENSG00000158321	AUTS2	0	0	3
ENSG00000135407	AVIL	2	3	24
ENSG00000105778	AVL9	0	1	1
ENSG00000166148	AVPR1A	2	2	6
ENSG00000198049	AVPR1B	2	0	4
ENSG00000204195	AWAT1	0	1	3
ENSG00000162779	AXDND1	0	1	2
ENSG00000103126	AXIN1	0	0	3
ENSG00000168646	AXIN2	1	1	3
ENSG00000167601	AXL	3	1	6
ENSG00000155096	AZIN1	0	0	1
ENSG00000142920	AZIN2	0	0	4
ENSG00000172232	AZU1	2	1	10
ENSG00000162885	B3GALNT2	0	0	3
ENSG00000176022	B3GALT6	0	0	1
ENSG00000187676	B3GLCT	1	0	2
ENSG00000170340	B3GNT2	0	0	1
ENSG00000176383	B3GNT4	0	2	2
ENSG00000177191	B3GNT8	0	0	3
ENSG00000237172	B3GNT9	0	0	1
ENSG00000135454	B4GALNT1	0	0	1
ENSG00000139044	B4GALNT3	0	2	9
ENSG00000182272	B4GALNT4	0	2	2
ENSG00000121578	B4GALT4	0	0	1
ENSG00000027847	B4GALT7	1	1	2
ENSG00000123810	B9D2	0	0	1
ENSG00000136881	BAAT	0	0	1
ENSG00000156273	BACH1	0	0	2
ENSG00000002330	BAD	0	0	1
ENSG00000151929	BAG3	1	1	1
ENSG00000204463	BAG6	0	0	2
ENSG00000266074	BAHCC1	0	0	1
ENSG00000140320	BAHD1	0	0	3
ENSG00000175866	BAIAP2	0	0	1
ENSG00000006453	BAIAP2L1	1	2	22
ENSG00000007516	BAIAP3	1	1	5
ENSG00000095739	BAMBI	0	0	2
ENSG00000153064	BANK1	3	1	13
ENSG00000172530	BANP	1	0	0
ENSG00000138376	BARD1	0	1	1
ENSG00000125492	BARHL1	0	0	2
ENSG00000143032	BARHL2	0	0	1
ENSG00000176788	BASP1	0	0	1
ENSG00000009954	BAZ1B	0	0	1
ENSG00000076108	BAZ2A	0	0	1
ENSG00000123636	BAZ2B	1	0	6
ENSG00000105327	BBC3	0	0	1
ENSG00000129151	BBOX1	4	8	38
ENSG00000254560	BBOX1-AS1	4	8	36
ENSG00000174483	BBS1	8	7	75
ENSG00000179941	BBS10	1	3	11
ENSG00000125124	BBS2	0	1	2
ENSG00000140463	BBS4	1	0	0
ENSG00000163093	BBS5	0	1	8
ENSG00000138686	BBS7	0	0	2
ENSG00000122507	BBS9	1	0	8
ENSG00000114439	BBX	0	2	14
ENSG00000187244	BCAM	0	0	1
ENSG00000132692	BCAN	2	1	5
ENSG00000185825	BCAP31	0	0	2
ENSG00000050820	BCAR1	3	3	37
ENSG00000137936	BCAR3	0	3	13
ENSG00000064787	BCAS1	0	0	4
ENSG00000141376	BCAS3	0	0	2
ENSG00000124243	BCAS4	0	0	1
ENSG00000105552	BCAT2	0	0	2
ENSG00000107949	BCCIP	0	0	2
ENSG00000186666	BCDIN3D	0	0	1
ENSG00000114200	BCHE	0	6	19
ENSG00000248098	BCKDHA	0	0	4
ENSG00000103507	BCKDK	0	1	1
ENSG00000127152	BCL11B	10	16	95
ENSG00000171552	BCL2L1	0	0	1
ENSG00000126453	BCL2L12	0	0	1
ENSG00000099968	BCL2L13	0	0	3
ENSG00000121380	BCL2L14	1	0	9
ENSG00000113916	BCL6	0	0	1
ENSG00000116128	BCL9	0	1	8
ENSG00000186174	BCL9L	0	0	2
ENSG00000029363	BCLAF1	5	1	29
ENSG00000135697	BCO1	5	8	52
ENSG00000197580	BCO2	1	2	8
ENSG00000183337	BCOR	1	1	1
ENSG00000085185	BCORL1	1	1	6
ENSG00000186716	BCR	0	0	2
ENSG00000074582	BCS1L	0	1	1
ENSG00000161267	BDH1	0	0	3
ENSG00000164039	BDH2	1	2	8
ENSG00000100739	BDKRB1	0	0	1
ENSG00000168398	BDKRB2	0	1	1
ENSG00000176697	BDNF	0	0	2
ENSG00000145734	BDP1	0	0	1
ENSG00000183092	BEGAIN	0	0	1
ENSG00000165626	BEND7	0	0	1
ENSG00000167995	BEST1	0	0	2
ENSG00000127325	BEST3	6	13	78
ENSG00000103429	BFAR	0	0	3
ENSG00000125864	BFSP1	0	0	1
ENSG00000242252	BGLAP	0	0	2
ENSG00000182492	BGN	1	0	0
ENSG00000134107	BHLHE40	1	1	2
ENSG00000145692	BHMT	4	7	77
ENSG00000132840	BHMT2	0	0	1
ENSG00000122870	BICC1	0	1	8
ENSG00000151746	BICD1	0	0	1
ENSG00000185963	BICD2	0	0	3
ENSG00000015475	BID	1	1	1
ENSG00000136717	BIN1	0	1	9
ENSG00000110934	BIN2	1	0	13
ENSG00000110330	BIRC2	0	0	2
ENSG00000115760	BIRC6	6	13	62
ENSG00000101197	BIRC7	0	0	1
ENSG00000134897	BIVM	0	0	1
ENSG00000270181	BIVM-ERCC5	5	3	54
ENSG00000136573	BLK	0	0	13
ENSG00000197299	BLM	0	0	3
ENSG00000108578	BLMH	0	0	1
ENSG00000095585	BLNK	0	1	1
ENSG00000135441	BLOC1S1	0	1	2
ENSG00000106605	BLVRA	0	0	1
ENSG00000090013	BLVRB	0	1	8
ENSG00000117475	BLZF1	1	1	3
ENSG00000168487	BMP1	0	1	2
ENSG00000163217	BMP10	2	1	8
ENSG00000138756	BMP2K	1	1	8
ENSG00000152785	BMP3	3	5	31
ENSG00000125378	BMP4	0	0	1
ENSG00000101144	BMP7	1	0	0
ENSG00000183682	BMP8A	1	1	6
ENSG00000116985	BMP8B	2	2	16
ENSG00000164619	BMPER	0	2	10
ENSG00000107779	BMPR1A	0	0	5
ENSG00000138696	BMPR1B	0	0	2
ENSG00000204217	BMPR2	1	0	1
ENSG00000165733	BMS1	7	17	63
ENSG00000102010	BMX	2	2	7
ENSG00000169594	BNC1	0	1	3
ENSG00000173068	BNC2	0	0	4
ENSG00000140299	BNIP2	0	0	1
ENSG00000176171	BNIP3	0	0	1
ENSG00000144857	BOC	3	0	6
ENSG00000038219	BOD1L1	0	0	3
ENSG00000176720	BOK	1	0	0
ENSG00000178096	BOLA1	0	0	1
ENSG00000163170	BOLA3	0	0	1
ENSG00000261236	BOP1	0	0	1
ENSG00000136122	BORA	0	1	9
ENSG00000165714	BORCS5	6	13	78
ENSG00000196544	BORCS6	0	0	2
ENSG00000064489	BORCS8-MEF2B	0	0	1
ENSG00000137274	BPHL	1	0	5
ENSG00000101425	BPI	0	0	1
ENSG00000131050	BPIFA2	0	0	2
ENSG00000078898	BPIFB2	0	0	2
ENSG00000186190	BPIFB3	1	1	18
ENSG00000186191	BPIFB4	12	13	78
ENSG00000167104	BPIFB6	0	0	2
ENSG00000171634	BPTF	2	0	4
ENSG00000089234	BRAP	0	1	2
ENSG00000106009	BRAT1	1	0	4
ENSG00000139618	BRCA2	1	1	13
ENSG00000100425	BRD1	0	1	3
ENSG00000169925	BRD3	1	0	2
ENSG00000141867	BRD4	3	1	17
ENSG00000166164	BRD7	1	0	10
ENSG00000112983	BRD8	0	0	1
ENSG00000137948	BRDT	0	0	3
ENSG00000185024	BRF1	0	0	1
ENSG00000104221	BRF2	4	2	11
ENSG00000182685	BRICD5	1	0	8
ENSG00000078725	BRINP1	1	0	3
ENSG00000198797	BRINP2	0	0	2
ENSG00000162670	BRINP3	0	0	1
ENSG00000136492	BRIP1	0	0	3
ENSG00000113460	BRIX1	0	1	3
ENSG00000174744	BRMS1	0	0	4
ENSG00000156983	BRPF1	0	0	1
ENSG00000096070	BRPF3	2	0	6
ENSG00000174672	BRSK2	8	9	77
ENSG00000185658	BRWD1	1	1	6
ENSG00000165288	BRWD3	0	1	3
ENSG00000160058	BSDC1	0	0	1
ENSG00000164061	BSN	7	8	67
ENSG00000162399	BSND	1	0	1
ENSG00000119411	BSPRY	0	0	1
ENSG00000095564	BTAF1	0	0	4
ENSG00000064726	BTBD1	0	0	1
ENSG00000151136	BTBD11	0	0	1
ENSG00000233436	BTBD18	0	1	1
ENSG00000222009	BTBD19	0	1	2
ENSG00000011114	BTBD7	0	0	4
ENSG00000189195	BTBD8	0	0	1
ENSG00000174808	BTC	0	0	1
ENSG00000026950	BTN3A1	0	0	2
ENSG00000186470	BTN3A2	3	3	28
ENSG00000111801	BTN3A3	2	1	6
ENSG00000204290	BTNL2	2	0	5
ENSG00000165810	BTNL9	18	20	130
ENSG00000166167	BTRC	0	1	3
ENSG00000137656	BUD13	3	3	17
ENSG00000204790	BX255923.2	0	0	1
ENSG00000112578	BYSL	1	2	7
ENSG00000005379	BZRAP1	0	1	14
ENSG00000082153	BZW1	1	0	0
ENSG00000165507	C10orf10	0	1	1
ENSG00000214688	C10orf105	0	1	2
ENSG00000183346	C10orf107	0	0	1
ENSG00000148655	C10orf11	0	0	2
ENSG00000107815	C10orf2	0	0	3
ENSG00000171224	C10orf35	0	1	2
ENSG00000178645	C10orf53	0	0	1
ENSG00000107738	C10orf54	0	1	9
ENSG00000179133	C10orf67	0	0	1
ENSG00000177354	C10orf71	0	0	2
ENSG00000154493	C10orf90	1	2	6
ENSG00000137720	C11orf1	2	0	0
ENSG00000110665	C11orf21	0	0	1
ENSG00000211450	C11orf31	1	0	3
ENSG00000149179	C11orf49	0	0	2
ENSG00000150776	C11orf57	0	2	4
ENSG00000109944	C11orf63	0	0	2
ENSG00000166323	C11orf65	0	0	1
ENSG00000149196	C11orf73	0	0	3
ENSG00000139637	C12orf10	0	0	7
ENSG00000047621	C12orf4	1	0	1
ENSG00000180116	C12orf40	0	0	1
ENSG00000111412	C12orf49	0	0	3
ENSG00000177627	C12orf54	6	12	65
ENSG00000185306	C12orf56	0	0	3
ENSG00000204954	C12orf73	0	0	12
ENSG00000100557	C14orf105	6	9	39
ENSG00000133943	C14orf159	4	14	71
ENSG00000087302	C14orf166	0	0	11
ENSG00000184601	C14orf180	0	0	2
ENSG00000179476	C14orf28	0	0	1
ENSG00000139971	C14orf37	0	0	1
ENSG00000179008	C14orf39	0	0	2
ENSG00000100802	C14orf93	0	0	2
ENSG00000250021	C15orf38-AP3S2	0	0	0
ENSG00000167173	C15orf39	0	1	11
ENSG00000169609	C15orf40	0	0	1
ENSG00000167014	C15orf43	3	6	17
ENSG00000166920	C15orf48	1	0	9
ENSG00000188549	C15orf52	0	0	3
ENSG00000130731	C16orf13	0	0	1
ENSG00000166780	C16orf45	0	0	3
ENSG00000166455	C16orf46	0	0	2
ENSG00000185716	C16orf52	3	2	33
ENSG00000140688	C16orf58	0	0	1
ENSG00000103544	C16orf62	2	6	20
ENSG00000125149	C16orf70	2	2	26
ENSG00000182831	C16orf72	0	0	3
ENSG00000166152	C16orf78	0	2	5
ENSG00000205832	C16orf96	0	1	1
ENSG00000258315	C17orf49	0	0	1
ENSG00000125319	C17orf53	0	0	1
ENSG00000186665	C17orf58	0	1	1
ENSG00000178927	C17orf62	0	2	3
ENSG00000141371	C17orf64	0	0	1
ENSG00000166845	C18orf54	0	0	1
ENSG00000141452	C18orf8	0	0	5
ENSG00000105072	C19orf44	0	2	3
ENSG00000198723	C19orf45	0	1	1
ENSG00000160392	C19orf47	0	1	7
ENSG00000142444	C19orf52	0	1	3
ENSG00000188493	C19orf54	0	0	2
ENSG00000132016	C19orf57	1	0	8
ENSG00000130813	C19orf66	2	3	31
ENSG00000183397	C19orf71	0	0	1
ENSG00000197223	C1D	0	0	1
ENSG00000223658	C1GALT1C1L	2	2	20
ENSG00000180999	C1orf105	2	7	47
ENSG00000163362	C1orf106	3	6	27
ENSG00000116922	C1orf109	0	0	3
ENSG00000171722	C1orf111	2	0	0
ENSG00000000460	C1orf112	10	11	94
ENSG00000182795	C1orf116	2	0	8
ENSG00000162384	C1orf123	0	0	1
ENSG00000143633	C1orf131	0	0	1
ENSG00000203910	C1orf146	0	0	1
ENSG00000131591	C1orf159	0	0	2
ENSG00000187889	C1orf168	0	0	3
ENSG00000204006	C1orf185	0	3	5
ENSG00000163263	C1orf189	1	2	16
ENSG00000179902	C1orf194	0	1	18
ENSG00000188004	C1orf204	0	1	1
ENSG00000253313	C1orf210	0	0	1
ENSG00000239887	C1orf226	0	1	1
ENSG00000198520	C1orf228	2	0	5
ENSG00000157181	C1orf27	1	2	20
ENSG00000143793	C1orf35	2	0	8
ENSG00000164008	C1orf50	0	0	2
ENSG00000203724	C1orf53	0	0	0
ENSG00000143443	C1orf56	0	1	1
ENSG00000162757	C1orf74	0	0	1
ENSG00000142698	C1orf94	0	0	2
ENSG00000173372	C1QA	0	0	1
ENSG00000173369	C1QB	0	0	1
ENSG00000108561	C1QBP	3	1	7
ENSG00000145861	C1QTNF2	0	1	2
ENSG00000133466	C1QTNF6	2	1	13
ENSG00000163145	C1QTNF7	0	1	1
ENSG00000240654	C1QTNF9	2	12	61
ENSG00000205863	C1QTNF9B	1	0	0
ENSG00000139178	C1RL	0	1	8
ENSG00000182326	C1S	1	0	4
ENSG00000166278	C2	0	0	2
ENSG00000258713	C20orf141	1	0	1
ENSG00000125975	C20orf173	3	1	17
ENSG00000088854	C20orf194	1	0	5
ENSG00000215595	C20orf202	0	1	1
ENSG00000196476	C20orf96	0	0	4
ENSG00000160226	C21orf2	0	0	4
ENSG00000159079	C21orf59	2	1	9
ENSG00000128346	C22orf23	1	1	3
ENSG00000100249	C22orf31	0	0	1
ENSG00000242259	C22orf39	0	0	1
ENSG00000281756	C2-AS1	0	0	1
ENSG00000157617	C2CD2	0	2	7
ENSG00000172375	C2CD2L	0	1	3
ENSG00000168014	C2CD3	5	9	62
ENSG00000198535	C2CD4A	0	0	1
ENSG00000111731	C2CD5	0	1	1
ENSG00000221843	C2orf16	0	0	1
ENSG00000119147	C2orf40	0	0	1
ENSG00000239605	C2orf61	4	2	21
ENSG00000179270	C2orf71	0	1	2
ENSG00000237651	C2orf74	0	0	1
ENSG00000125730	C3	7	5	83
ENSG00000163608	C3orf17	1	2	2
ENSG00000131379	C3orf20	9	11	53
ENSG00000181744	C3orf58	0	0	1
ENSG00000163689	C3orf67	0	2	2
ENSG00000242428	C3orf67-AS1	0	1	1
ENSG00000187068	C3orf70	1	0	1
ENSG00000154274	C4orf19	0	0	5
ENSG00000151470	C4orf33	0	0	1
ENSG00000164123	C4orf45	0	0	1
ENSG00000205129	C4orf47	0	0	2
ENSG00000181215	C4orf50	1	5	30
ENSG00000082213	C5orf22	0	1	2
ENSG00000151881	C5orf28	0	0	1
ENSG00000172244	C5orf34	0	0	1
ENSG00000197603	C5orf42	1	0	10
ENSG00000161010	C5orf45	1	0	0
ENSG00000205765	C5orf51	1	0	0
ENSG00000039537	C6	0	1	9
ENSG00000185689	C6orf201	3	2	31
ENSG00000204439	C6orf47	0	0	1
ENSG00000184530	C6orf58	0	0	2
ENSG00000112936	C7	0	1	1
ENSG00000136197	C7orf25	0	1	1
ENSG00000146540	C7orf50	0	2	20
ENSG00000164898	C7orf55	1	0	0
ENSG00000269955	C7orf55-LUC7L2	6	2	32
ENSG00000164500	C7orf72	0	0	3
ENSG00000157131	C8A	1	1	2
ENSG00000021852	C8B	0	1	2
ENSG00000176919	C8G	0	2	4
ENSG00000165084	C8orf34	0	0	3
ENSG00000288602	C8orf44-SGK3	2	1	2
ENSG00000169085	C8orf46	0	0	1
ENSG00000241852	C8orf58	0	0	1
ENSG00000189376	C8orf76	0	2	10
ENSG00000213563	C8orf82	0	0	1
ENSG00000196166	C8orf86	5	8	45
ENSG00000113600	C9	0	0	6
ENSG00000174038	C9orf131	0	0	1
ENSG00000148362	C9orf142	0	0	1
ENSG00000148120	C9orf3	0	1	4
ENSG00000157653	C9orf43	10	11	62
ENSG00000165118	C9orf64	0	0	3
ENSG00000238227	C9orf69	0	0	2
ENSG00000165181	C9orf84	0	0	2
ENSG00000155621	C9orf85	1	1	8
ENSG00000165698	C9orf9	0	0	1
ENSG00000133742	CA1	0	0	1
ENSG00000154975	CA10	0	0	1
ENSG00000063180	CA11	1	0	2
ENSG00000074410	CA12	0	0	1
ENSG00000118298	CA14	2	0	0
ENSG00000104267	CA2	1	0	1
ENSG00000164879	CA3	0	0	1
ENSG00000167434	CA4	0	1	2
ENSG00000174990	CA5A	12	18	133
ENSG00000120159	CAAP1	0	0	0
ENSG00000102547	CAB39L	0	0	3
ENSG00000099991	CABIN1	2	7	40
ENSG00000134508	CABLES1	0	0	2
ENSG00000175544	CABP4	0	0	1
ENSG00000105507	CABP5	0	0	1
ENSG00000154040	CABYR	0	0	4
ENSG00000158966	CACHD1	1	0	3
ENSG00000141837	CACNA1A	0	1	1
ENSG00000148408	CACNA1B	0	0	3
ENSG00000151067	CACNA1C	0	0	3
ENSG00000157388	CACNA1D	2	3	6
ENSG00000198216	CACNA1E	0	0	3
ENSG00000102001	CACNA1F	4	2	20
ENSG00000006283	CACNA1G	0	0	1
ENSG00000196557	CACNA1H	0	3	8
ENSG00000100346	CACNA1I	0	1	3
ENSG00000081248	CACNA1S	6	13	60
ENSG00000007402	CACNA2D2	0	0	2
ENSG00000157445	CACNA2D3	1	1	2
ENSG00000151062	CACNA2D4	1	2	17
ENSG00000067191	CACNB1	0	0	4
ENSG00000165995	CACNB2	0	1	2
ENSG00000167535	CACNB3	11	6	53
ENSG00000108878	CACNG1	1	0	1
ENSG00000075461	CACNG4	3	9	52
ENSG00000130433	CACNG6	4	6	59
ENSG00000142408	CACNG8	6	9	90
ENSG00000084774	CAD	6	7	59
ENSG00000182985	CADM1	4	4	23
ENSG00000175161	CADM2	0	0	1
ENSG00000163618	CADPS	0	0	1
ENSG00000081803	CADPS2	1	0	2
ENSG00000012822	CALCOCO1	0	0	2
ENSG00000136436	CALCOCO2	1	1	13
ENSG00000004948	CALCR	1	0	1
ENSG00000122786	CALD1	1	1	4
ENSG00000138172	CALHM2	3	4	14
ENSG00000183128	CALHM3	0	0	1
ENSG00000129007	CALML4	2	2	14
ENSG00000128595	CALU	1	0	0
ENSG00000134072	CAMK1	0	0	2
ENSG00000183049	CAMK1D	0	0	1
ENSG00000008118	CAMK1G	0	0	2
ENSG00000145349	CAMK2D	0	0	1
ENSG00000148660	CAMK2G	3	3	26
ENSG00000152495	CAMK4	0	1	2
ENSG00000130559	CAMSAP1	0	1	6
ENSG00000171735	CAMTA1	0	0	5
ENSG00000108509	CAMTA2	0	1	3
ENSG00000111530	CAND1	3	5	48
ENSG00000144712	CAND2	0	0	2
ENSG00000171302	CANT1	0	1	2
ENSG00000131236	CAP1	0	0	1
ENSG00000112186	CAP2	0	0	1
ENSG00000042493	CAPG	0	1	2
ENSG00000014216	CAPN1	3	1	33
ENSG00000142330	CAPN10	0	0	2
ENSG00000137225	CAPN11	1	1	10
ENSG00000182472	CAPN12	0	1	8
ENSG00000162949	CAPN13	8	4	19
ENSG00000214711	CAPN14	0	2	14
ENSG00000103326	CAPN15	2	0	8
ENSG00000162909	CAPN2	0	0	3
ENSG00000092529	CAPN3	0	1	6
ENSG00000149260	CAPN5	0	0	7
ENSG00000131375	CAPN7	0	0	1
ENSG00000203697	CAPN8	1	4	37
ENSG00000135773	CAPN9	0	1	3
ENSG00000126247	CAPNS1	1	0	0
ENSG00000256812	CAPNS2	0	2	8
ENSG00000135387	CAPRIN1	0	0	1
ENSG00000110888	CAPRIN2	1	1	11
ENSG00000105519	CAPS	0	1	1
ENSG00000180881	CAPS2	0	0	2
ENSG00000152611	CAPSL	1	0	1
ENSG00000116489	CAPZA1	0	0	1
ENSG00000100065	CARD10	0	0	8
ENSG00000198286	CARD11	0	0	1
ENSG00000141527	CARD14	3	2	15
ENSG00000165233	CARD19	0	1	4
ENSG00000132357	CARD6	0	0	1
ENSG00000187796	CARD9	0	0	2
ENSG00000153048	CARHSP1	0	1	2
ENSG00000213995	CARKD	1	1	1
ENSG00000142453	CARM1	1	0	1
ENSG00000172508	CARNS1	1	0	0
ENSG00000110619	CARS	0	0	3
ENSG00000164326	CARTPT	0	0	1
ENSG00000118307	CASC1	1	0	2
ENSG00000108349	CASC3	1	1	5
ENSG00000166734	CASC4	0	0	1
ENSG00000137812	CASC5	1	0	1
ENSG00000127995	CASD1	0	0	2
ENSG00000167971	CASKIN1	0	0	1
ENSG00000177303	CASKIN2	0	1	2
ENSG00000003400	CASP10	1	0	0
ENSG00000105141	CASP14	2	2	3
ENSG00000137757	CASP5	0	0	3
ENSG00000138794	CASP6	0	0	1
ENSG00000165806	CASP7	1	0	3
ENSG00000064012	CASP8	0	0	1
ENSG00000118412	CASP8AP2	0	0	4
ENSG00000132906	CASP9	0	0	3
ENSG00000143318	CASQ1	0	0	2
ENSG00000153113	CAST	0	0	7
ENSG00000130940	CASZ1	8	8	72
ENSG00000121691	CAT	0	1	6
ENSG00000158428	CATIP	1	0	2
ENSG00000237281	CATIP-AS2	1	0	1
ENSG00000175294	CATSPER1	0	1	1
ENSG00000188782	CATSPER4	0	0	1
ENSG00000133962	CATSPERB	1	1	9
ENSG00000099338	CATSPERG	0	0	1
ENSG00000182533	CAV3	0	0	1
ENSG00000099625	CBARP	0	0	1
ENSG00000129993	CBFA2T3	1	0	1
ENSG00000110395	CBL	0	0	1
ENSG00000142273	CBLC	5	9	48
ENSG00000102924	CBLN1	0	0	1
ENSG00000141668	CBLN2	0	0	1
ENSG00000139899	CBLN3	0	0	1
ENSG00000054803	CBLN4	0	0	1
ENSG00000159228	CBR1	0	0	2
ENSG00000145439	CBR4	0	1	8
ENSG00000160200	CBS	0	0	1
ENSG00000196873	CBWD3	0	1	1
ENSG00000141582	CBX4	1	0	0
ENSG00000183741	CBX6	11	14	88
ENSG00000100211	CBY1	0	1	1
ENSG00000132024	CC2D1A	0	1	2
ENSG00000154222	CC2D1B	0	0	2
ENSG00000048342	CC2D2A	1	2	8
ENSG00000060339	CCAR1	0	0	1
ENSG00000158941	CCAR2	0	0	1
ENSG00000183287	CCBE1	1	1	5
ENSG00000137944	CCBL2	0	1	2
ENSG00000135736	CCDC102A	0	0	2
ENSG00000150636	CCDC102B	0	0	2
ENSG00000160994	CCDC105	1	1	14
ENSG00000173581	CCDC106	1	0	1
ENSG00000159884	CCDC107	1	0	2
ENSG00000005059	CCDC109B	0	0	1
ENSG00000168491	CCDC110	0	0	1
ENSG00000164221	CCDC112	0	0	1
ENSG00000103021	CCDC113	0	0	2
ENSG00000105479	CCDC114	0	0	2
ENSG00000147144	CCDC120	0	0	2
ENSG00000007080	CCDC124	1	0	0
ENSG00000183323	CCDC125	0	2	16
ENSG00000164366	CCDC127	0	0	2
ENSG00000244607	CCDC13	0	0	1
ENSG00000104957	CCDC130	3	4	26
ENSG00000100147	CCDC134	0	1	2
ENSG00000128596	CCDC136	1	0	12
ENSG00000163006	CCDC138	0	0	1
ENSG00000175455	CCDC14	0	1	6
ENSG00000163492	CCDC141	0	0	3
ENSG00000135205	CCDC146	0	0	1
ENSG00000153237	CCDC148	1	1	2
ENSG00000181982	CCDC149	0	0	1
ENSG00000144395	CCDC150	0	1	1
ENSG00000198003	CCDC151	1	0	3
ENSG00000198865	CCDC152	0	1	5
ENSG00000161609	CCDC155	13	17	114
ENSG00000187860	CCDC157	1	0	3
ENSG00000163749	CCDC158	0	0	5
ENSG00000280670	CCDC163P	0	0	1
ENSG00000250709	CCDC169-SOHLH2	0	0	1
ENSG00000159588	CCDC17	1	0	1
ENSG00000120262	CCDC170	0	1	4
ENSG00000164989	CCDC171	1	3	11
ENSG00000182645	CCDC172	0	0	1
ENSG00000154479	CCDC173	0	1	1
ENSG00000151838	CCDC175	0	1	8
ENSG00000166960	CCDC178	2	0	3
ENSG00000122483	CCDC18	0	0	1
ENSG00000197816	CCDC180	1	1	3
ENSG00000177875	CCDC184	0	0	1
ENSG00000165813	CCDC186	0	1	3
ENSG00000163617	CCDC191	1	7	19
ENSG00000101997	CCDC22	2	1	11
ENSG00000159214	CCDC24	0	0	2
ENSG00000162592	CCDC27	1	1	2
ENSG00000160050	CCDC28B	3	2	16
ENSG00000151468	CCDC3	1	0	1
ENSG00000140481	CCDC33	1	1	4
ENSG00000109881	CCDC34	0	0	1
ENSG00000165972	CCDC38	1	0	1
ENSG00000284862	CCDC39	1	0	0
ENSG00000141519	CCDC40	0	6	16
ENSG00000161973	CCDC42	4	2	22
ENSG00000180329	CCDC43	0	0	1
ENSG00000108588	CCDC47	0	1	2
ENSG00000152492	CCDC50	1	0	0
ENSG00000120860	CCDC53	0	0	1
ENSG00000176155	CCDC57	1	0	2
ENSG00000133773	CCDC59	0	1	3
ENSG00000183273	CCDC60	1	3	21
ENSG00000104983	CCDC61	1	0	0
ENSG00000130783	CCDC62	0	1	1
ENSG00000173093	CCDC63	0	0	3
ENSG00000135127	CCDC64	1	0	1
ENSG00000162069	CCDC64B	0	0	6
ENSG00000139537	CCDC65	6	7	47
ENSG00000180376	CCDC66	3	1	10
ENSG00000165325	CCDC67	1	1	5
ENSG00000166510	CCDC68	5	5	32
ENSG00000198624	CCDC69	0	0	1
ENSG00000216937	CCDC7	9	8	95
ENSG00000186714	CCDC73	3	2	4
ENSG00000163040	CCDC74A	2	1	18
ENSG00000152076	CCDC74B	0	2	7
ENSG00000120647	CCDC77	1	0	1
ENSG00000162004	CCDC78	0	0	1
ENSG00000169515	CCDC8	0	0	1
ENSG00000091986	CCDC80	1	1	8
ENSG00000149201	CCDC81	0	1	25
ENSG00000150676	CCDC83	1	0	0
ENSG00000186166	CCDC84	3	13	45
ENSG00000055813	CCDC85A	6	14	68
ENSG00000182791	CCDC87	3	7	42
ENSG00000115355	CCDC88A	0	0	1
ENSG00000168071	CCDC88B	0	1	6
ENSG00000015133	CCDC88C	4	0	3
ENSG00000105321	CCDC9	0	1	3
ENSG00000137500	CCDC90B	0	3	16
ENSG00000119242	CCDC92	0	0	1
ENSG00000125633	CCDC93	12	7	76
ENSG00000173013	CCDC96	0	0	1
ENSG00000142039	CCDC97	0	1	1
ENSG00000197651	CCER1	0	0	1
ENSG00000204536	CCHCR1	8	13	85
ENSG00000185972	CCIN	0	0	1
ENSG00000006606	CCL26	2	1	10
ENSG00000276085	CCL3L3	14	15	116
ENSG00000276070	CCL4L2	1	1	6
ENSG00000101331	CCM2L	1	3	6
ENSG00000133101	CCNA1	0	0	1
ENSG00000145386	CCNA2	1	0	0
ENSG00000157456	CCNB2	0	0	3
ENSG00000112237	CCNC	0	0	1
ENSG00000166946	CCNDBP1	2	0	2
ENSG00000105173	CCNE1	1	2	4
ENSG00000162063	CCNF	18	16	162
ENSG00000113328	CCNG1	0	0	1
ENSG00000134480	CCNH	0	0	1
ENSG00000118816	CCNI	0	0	0
ENSG00000107443	CCNJ	0	0	1
ENSG00000163660	CCNL1	0	0	1
ENSG00000221978	CCNL2	4	4	40
ENSG00000129315	CCNT1	0	1	1
ENSG00000082258	CCNT2	0	0	1
ENSG00000163249	CCNYL1	1	0	2
ENSG00000103540	CCP110	0	0	2
ENSG00000260916	CCPG1	1	3	14
ENSG00000121807	CCR2	1	0	0
ENSG00000183625	CCR3	1	0	0
ENSG00000126353	CCR7	0	1	1
ENSG00000179934	CCR8	0	1	1
ENSG00000173992	CCS	0	0	1
ENSG00000184305	CCSER1	1	0	0
ENSG00000166226	CCT2	1	0	1
ENSG00000115484	CCT4	0	0	2
ENSG00000146731	CCT6A	1	0	1
ENSG00000132141	CCT6B	1	1	9
ENSG00000135624	CCT7	1	0	0
ENSG00000156261	CCT8	0	1	1
ENSG00000198445	CCT8L2	1	0	4
ENSG00000122674	CCZ1	0	0	1
ENSG00000146574	CCZ1B	1	0	1
ENSG00000134256	CD101	1	1	7
ENSG00000156535	CD109	5	7	61
ENSG00000177697	CD151	0	0	2
ENSG00000177675	CD163L1	1	0	3
ENSG00000174950	CD164L2	0	0	1
ENSG00000204936	CD177	0	0	2
ENSG00000158477	CD1A	0	0	1
ENSG00000158485	CD1B	0	0	3
ENSG00000091972	CD200	6	3	20
ENSG00000150637	CD226	0	0	5
ENSG00000122223	CD244	0	0	2
ENSG00000198821	CD247	0	0	1
ENSG00000174807	CD248	2	1	4
ENSG00000103855	CD276	1	1	3
ENSG00000198087	CD2AP	2	2	19
ENSG00000167851	CD300A	0	1	1
ENSG00000178789	CD300LB	0	1	1
ENSG00000186074	CD300LF	2	0	5
ENSG00000105383	CD33	0	0	1
ENSG00000135218	CD36	0	0	3
ENSG00000004468	CD38	0	0	1
ENSG00000198851	CD3E	0	0	4
ENSG00000117877	CD3EAP	1	0	1
ENSG00000101017	CD40	2	2	20
ENSG00000026508	CD44	0	0	1
ENSG00000110448	CD5	0	0	3
ENSG00000196352	CD55	0	0	1
ENSG00000073754	CD5L	2	1	7
ENSG00000135404	CD63	0	0	7
ENSG00000129226	CD68	4	3	29
ENSG00000085117	CD82	1	0	5
ENSG00000066294	CD84	0	0	1
ENSG00000010278	CD9	0	0	3
ENSG00000153283	CD96	0	0	1
ENSG00000102543	CDADC1	0	1	1
ENSG00000140326	CDAN1	1	2	9
ENSG00000151465	CDC123	0	0	3
ENSG00000079335	CDC14A	0	1	3
ENSG00000081377	CDC14B	1	0	1
ENSG00000117399	CDC20	0	1	2
ENSG00000164287	CDC20B	0	0	1
ENSG00000094880	CDC23	3	9	35
ENSG00000101224	CDC25B	0	1	2
ENSG00000176386	CDC26	0	0	1
ENSG00000004897	CDC27	2	2	16
ENSG00000105401	CDC37	0	0	1
ENSG00000106993	CDC37L1	0	0	2
ENSG00000143776	CDC42BPA	0	2	4
ENSG00000198752	CDC42BPB	0	0	4
ENSG00000171219	CDC42BPG	0	2	12
ENSG00000128283	CDC42EP1	0	1	4
ENSG00000093009	CDC45	0	0	3
ENSG00000094804	CDC6	5	3	24
ENSG00000097046	CDC7	0	0	2
ENSG00000184661	CDCA2	0	0	1
ENSG00000170779	CDCA4	0	0	1
ENSG00000144354	CDCA7	1	0	0
ENSG00000040731	CDH10	0	0	1
ENSG00000140937	CDH11	0	0	1
ENSG00000140945	CDH13	0	0	4
ENSG00000129910	CDH15	2	8	41
ENSG00000166589	CDH16	0	0	2
ENSG00000071991	CDH19	1	3	18
ENSG00000170558	CDH2	0	0	1
ENSG00000101542	CDH20	0	1	2
ENSG00000149654	CDH22	1	1	2
ENSG00000107736	CDH23	7	2	41
ENSG00000062038	CDH3	2	1	4
ENSG00000179242	CDH4	1	2	9
ENSG00000179776	CDH5	0	0	3
ENSG00000081138	CDH7	0	1	6
ENSG00000150394	CDH8	0	0	3
ENSG00000148600	CDHR1	4	8	45
ENSG00000074276	CDHR2	2	4	26
ENSG00000128536	CDHR3	0	2	5
ENSG00000187492	CDHR4	0	0	1
ENSG00000089486	CDIP1	0	0	1
ENSG00000185324	CDK10	0	0	1
ENSG00000248333	CDK11B	0	0	1
ENSG00000167258	CDK12	0	0	1
ENSG00000065883	CDK13	0	0	3
ENSG00000138395	CDK15	0	0	3
ENSG00000059758	CDK17	0	0	1
ENSG00000117266	CDK18	4	2	19
ENSG00000156345	CDK20	0	1	1
ENSG00000250506	CDK3	1	1	4
ENSG00000101391	CDK5RAP1	1	1	3
ENSG00000136861	CDK5RAP2	2	0	4
ENSG00000105810	CDK6	0	0	3
ENSG00000136807	CDK9	0	0	1
ENSG00000145996	CDKAL1	0	0	1
ENSG00000100490	CDKL1	0	0	1
ENSG00000138769	CDKL2	4	1	17
ENSG00000205111	CDKL4	0	0	3
ENSG00000237190	CDKN2AIPNL	0	0	1
ENSG00000147883	CDKN2B	0	0	2
ENSG00000129355	CDKN2D	0	0	1
ENSG00000185267	CDNF	8	7	39
ENSG00000129596	CDO1	1	0	1
ENSG00000064309	CDON	0	2	5
ENSG00000140743	CDR2	0	0	1
ENSG00000109089	CDR2L	1	0	0
ENSG00000241322	CDRT1	0	1	4
ENSG00000163624	CDS1	0	0	1
ENSG00000101290	CDS2	8	10	82
ENSG00000167513	CDT1	0	0	1
ENSG00000165556	CDX2	8	1	43
ENSG00000153046	CDYL	0	0	2
ENSG00000166446	CDYL2	0	0	1
ENSG00000273777	CEACAM20	0	0	1
ENSG00000007129	CEACAM21	1	0	2
ENSG00000105352	CEACAM4	0	0	1
ENSG00000007306	CEACAM7	0	2	4
ENSG00000124469	CEACAM8	0	0	2
ENSG00000092067	CEBPE	0	0	3
ENSG00000153879	CEBPG	0	0	1
ENSG00000115816	CEBPZ	0	0	2
ENSG00000093072	CECR1	0	0	1
ENSG00000099954	CECR2	2	0	0
ENSG00000183307	CECR6	0	0	2
ENSG00000170835	CEL	0	0	1
ENSG00000139610	CELA1	1	2	9
ENSG00000142789	CELA3A	1	0	3
ENSG00000219073	CELA3B	1	0	0
ENSG00000140488	CELF6	0	3	5
ENSG00000075275	CELSR1	3	4	16
ENSG00000143126	CELSR2	1	0	12
ENSG00000008300	CELSR3	1	2	3
ENSG00000103888	CEMIP	2	0	4
ENSG00000138778	CENPE	1	0	4
ENSG00000117724	CENPF	1	0	2
ENSG00000102384	CENPI	0	0	1
ENSG00000151849	CENPJ	3	0	4
ENSG00000120334	CENPL	5	5	35
ENSG00000100162	CENPM	0	0	1
ENSG00000138092	CENPO	0	1	2
ENSG00000203760	CENPW	0	0	2
ENSG00000116198	CEP104	0	2	9
ENSG00000154240	CEP112	1	1	15
ENSG00000168944	CEP120	3	4	23
ENSG00000110318	CEP126	1	0	0
ENSG00000100629	CEP128	4	4	14
ENSG00000141577	CEP131	1	3	19
ENSG00000174799	CEP135	0	0	7
ENSG00000103995	CEP152	0	0	4
ENSG00000110274	CEP164	0	0	3
ENSG00000143702	CEP170	0	0	1
ENSG00000099814	CEP170B	0	0	9
ENSG00000101639	CEP192	0	0	3
ENSG00000126001	CEP250	0	1	6
ENSG00000198707	CEP290	2	1	11
ENSG00000166004	CEP295	0	0	1
ENSG00000135837	CEP350	9	7	40
ENSG00000164118	CEP44	0	0	1
ENSG00000138180	CEP55	0	1	3
ENSG00000166037	CEP57	0	0	1
ENSG00000183137	CEP57L1	0	0	5
ENSG00000182923	CEP63	1	3	23
ENSG00000114107	CEP70	0	0	1
ENSG00000173588	CEP83	4	3	36
ENSG00000130695	CEP85	0	0	1
ENSG00000121289	CEP89	1	2	12
ENSG00000182504	CEP97	1	0	0
ENSG00000167123	CERCAM	3	3	17
ENSG00000100422	CERK	0	1	1
ENSG00000188452	CERKL	1	0	4
ENSG00000154227	CERS3	0	0	2
ENSG00000090661	CERS4	4	2	23
ENSG00000139624	CERS5	1	0	0
ENSG00000172292	CERS6	0	0	1
ENSG00000198848	CES1	1	0	5
ENSG00000172831	CES2	0	0	1
ENSG00000159398	CES5A	4	3	13
ENSG00000087237	CETP	4	8	45
ENSG00000163885	CFAP100	9	11	57
ENSG00000272514	CFAP206	1	0	1
ENSG00000163075	CFAP221	0	1	2
ENSG00000197748	CFAP43	1	0	1
ENSG00000213085	CFAP45	9	6	69
ENSG00000171811	CFAP46	1	0	6
ENSG00000166596	CFAP52	0	0	4
ENSG00000188596	CFAP54	4	3	30
ENSG00000243710	CFAP57	0	0	2
ENSG00000120051	CFAP58	0	1	13
ENSG00000089101	CFAP61	2	3	18
ENSG00000181378	CFAP65	2	0	11
ENSG00000105792	CFAP69	0	0	1
ENSG00000156042	CFAP70	0	0	1
ENSG00000142609	CFAP74	1	1	6
ENSG00000188523	CFAP77	6	16	86
ENSG00000164323	CFAP97	1	0	1
ENSG00000153774	CFDP1	0	1	4
ENSG00000244414	CFHR1	0	0	1
ENSG00000080910	CFHR2	0	0	10
ENSG00000134365	CFHR4	0	0	2
ENSG00000126759	CFP	0	0	2
ENSG00000001626	CFTR	6	6	39
ENSG00000104827	CGB	0	0	1
ENSG00000143375	CGN	1	0	4
ENSG00000128849	CGNL1	14	21	98
ENSG00000100532	CGRRF1	0	0	5
ENSG00000128965	CHAC1	0	0	4
ENSG00000143942	CHAC2	0	1	5
ENSG00000136457	CHAD	0	2	5
ENSG00000159259	CHAF1B	1	2	7
ENSG00000070748	CHAT	14	14	68
ENSG00000159685	CHCHD6	0	0	1
ENSG00000153922	CHD1	2	5	13
ENSG00000131778	CHD1L	8	7	83
ENSG00000173575	CHD2	0	0	2
ENSG00000170004	CHD3	2	0	3
ENSG00000116254	CHD5	0	2	7
ENSG00000124177	CHD6	2	1	10
ENSG00000100888	CHD8	0	2	6
ENSG00000177200	CHD9	0	0	2
ENSG00000016391	CHDH	0	0	2
ENSG00000183765	CHEK2	2	3	15
ENSG00000085872	CHERP	0	0	1
ENSG00000072609	CHFR	0	1	6
ENSG00000100604	CHGA	0	1	2
ENSG00000089199	CHGB	0	0	3
ENSG00000133048	CHI3L1	0	0	1
ENSG00000064886	CHI3L2	0	0	1
ENSG00000134216	CHIA	2	0	1
ENSG00000133063	CHIT1	0	0	3
ENSG00000254413	CHKB-CPT1B	1	0	0
ENSG00000134121	CHL1	0	0	1
ENSG00000203668	CHML	0	0	1
ENSG00000130724	CHMP2A	0	0	1
ENSG00000254505	CHMP4A	0	1	6
ENSG00000164695	CHMP4C	11	21	82
ENSG00000106069	CHN2	1	0	0
ENSG00000154645	CHODL	0	0	1
ENSG00000110172	CHORDC1	0	0	2
ENSG00000166869	CHP2	1	0	3
ENSG00000123989	CHPF	0	0	4
ENSG00000033100	CHPF2	0	1	7
ENSG00000111666	CHPT1	0	0	1
ENSG00000090539	CHRD	0	0	2
ENSG00000168539	CHRM1	6	8	53
ENSG00000184984	CHRM5	0	0	2
ENSG00000138435	CHRNA1	0	0	1
ENSG00000129749	CHRNA10	6	8	54
ENSG00000080644	CHRNA3	3	10	59
ENSG00000101204	CHRNA4	0	0	1
ENSG00000169684	CHRNA5	0	1	19
ENSG00000147434	CHRNA6	0	0	1
ENSG00000175344	CHRNA7	1	0	1
ENSG00000174343	CHRNA9	0	0	3
ENSG00000147432	CHRNB3	0	0	0
ENSG00000117971	CHRNB4	0	0	6
ENSG00000135902	CHRND	2	1	6
ENSG00000108556	CHRNE	0	1	10
ENSG00000196811	CHRNG	0	1	2
ENSG00000175264	CHST1	1	0	1
ENSG00000122863	CHST3	0	1	1
ENSG00000183196	CHST6	0	0	3
ENSG00000124302	CHST8	5	12	68
ENSG00000154080	CHST9	0	0	1
ENSG00000131873	CHSY1	1	1	1
ENSG00000198108	CHSY3	1	0	1
ENSG00000127586	CHTF18	0	1	8
ENSG00000160679	CHTOP	2	0	15
ENSG00000213341	CHUK	0	0	2
ENSG00000258289	CHURC1	2	2	13
ENSG00000125954	CHURC1-FNTB	2	2	13
ENSG00000005194	CIAPIN1	0	2	4
ENSG00000136425	CIB2	1	0	1
ENSG00000141977	CIB3	0	1	2
ENSG00000157884	CIB4	0	0	1
ENSG00000079432	CIC	0	0	3
ENSG00000176194	CIDEA	0	3	7
ENSG00000179583	CIITA	0	0	2
ENSG00000138615	CILP	0	1	3
ENSG00000160161	CILP2	1	1	3
ENSG00000100865	CINP	2	3	25
ENSG00000099622	CIRBP	0	0	1
ENSG00000122966	CIT	2	1	6
ENSG00000164442	CITED2	0	0	4
ENSG00000234979	CITF22-24E5.1	0	0	1
ENSG00000148337	CIZ1	0	0	2
ENSG00000136108	CKAP2	0	0	1
ENSG00000169607	CKAP2L	8	12	88
ENSG00000136026	CKAP4	0	0	1
ENSG00000175216	CKAP5	0	0	4
ENSG00000104879	CKM	1	0	4
ENSG00000223572	CKMT1A	0	0	2
ENSG00000237289	CKMT1B	0	0	1
ENSG00000131730	CKMT2	0	1	2
ENSG00000074054	CLASP1	0	1	2
ENSG00000163539	CLASP2	2	2	27
ENSG00000104859	CLASRP	0	2	3
ENSG00000016490	CLCA1	0	0	1
ENSG00000137975	CLCA2	0	1	3
ENSG00000188037	CLCN1	1	0	4
ENSG00000114859	CLCN2	1	0	2
ENSG00000109572	CLCN3	1	0	1
ENSG00000073464	CLCN4	0	1	1
ENSG00000103249	CLCN7	0	0	1
ENSG00000186510	CLCNKA	1	1	3
ENSG00000184908	CLCNKB	0	1	15
ENSG00000163347	CLDN1	0	1	6
ENSG00000134873	CLDN10	3	1	16
ENSG00000113946	CLDN16	0	0	1
ENSG00000164007	CLDN19	0	0	2
ENSG00000171217	CLDN20	2	2	7
ENSG00000228607	CLDN25	0	0	2
ENSG00000165215	CLDN3	0	1	1
ENSG00000213937	CLDN9	0	0	1
ENSG00000160318	CLDND2	0	0	2
ENSG00000132514	CLEC10A	0	0	1
ENSG00000105472	CLEC11A	0	0	1
ENSG00000172322	CLEC12A	0	0	3
ENSG00000256660	CLEC12B	0	0	1
ENSG00000038532	CLEC16A	1	0	0
ENSG00000140839	CLEC18B	1	0	2
ENSG00000150048	CLEC1A	0	1	1
ENSG00000166509	CLEC3A	0	0	4
ENSG00000198178	CLEC4C	0	0	1
ENSG00000166527	CLEC4D	0	0	1
ENSG00000152672	CLEC4F	1	0	0
ENSG00000104938	CLEC4M	1	0	0
ENSG00000205846	CLEC6A	0	0	1
ENSG00000172243	CLEC7A	13	9	69
ENSG00000153132	CLGN	11	7	79
ENSG00000162994	CLHC1	0	1	9
ENSG00000213719	CLIC1	0	0	1
ENSG00000169583	CLIC3	0	0	1
ENSG00000169504	CLIC4	0	0	2
ENSG00000112782	CLIC5	6	3	33
ENSG00000159212	CLIC6	0	0	2
ENSG00000130779	CLIP1	11	15	108
ENSG00000106665	CLIP2	1	0	1
ENSG00000105270	CLIP3	0	0	0
ENSG00000176444	CLK2	1	0	1
ENSG00000179335	CLK3	0	0	1
ENSG00000113240	CLK4	1	1	4
ENSG00000165959	CLMN	0	0	9
ENSG00000188603	CLN3	6	1	25
ENSG00000102805	CLN5	0	0	1
ENSG00000109684	CLNK	1	0	2
ENSG00000162129	CLPB	1	1	3
ENSG00000104853	CLPTM1	0	0	3
ENSG00000049656	CLPTM1L	1	0	2
ENSG00000166855	CLPX	1	2	9
ENSG00000180745	CLRN3	0	0	1
ENSG00000092853	CLSPN	0	1	2
ENSG00000171603	CLSTN1	1	3	15
ENSG00000158258	CLSTN2	1	1	8
ENSG00000139182	CLSTN3	0	1	2
ENSG00000122705	CLTA	0	0	2
ENSG00000141367	CLTC	0	0	4
ENSG00000070371	CLTCL1	2	7	51
ENSG00000132361	CLUH	0	0	1
ENSG00000146352	CLVS2	0	0	1
ENSG00000125246	CLYBL	1	2	14
ENSG00000092009	CMA1	9	8	66
ENSG00000187118	CMC1	0	1	1
ENSG00000182712	CMC4	0	0	1
ENSG00000174600	CMKLR1	1	1	9
ENSG00000184220	CMSS1	3	1	24
ENSG00000137200	CMTR1	0	0	1
ENSG00000180917	CMTR2	1	0	0
ENSG00000164309	CMYA5	3	2	14
ENSG00000176571	CNBD1	0	0	1
ENSG00000149646	CNBD2	7	8	36
ENSG00000150656	CNDP1	0	0	2
ENSG00000133313	CNDP2	0	0	2
ENSG00000183862	CNGA2	2	1	15
ENSG00000070729	CNGB1	2	1	9
ENSG00000170289	CNGB3	0	0	2
ENSG00000153721	CNKSR3	0	0	1
ENSG00000064666	CNN2	1	0	1
ENSG00000168763	CNNM3	0	0	1
ENSG00000158158	CNNM4	1	0	0
ENSG00000125107	CNOT1	0	4	15
ENSG00000182973	CNOT10	0	3	6
ENSG00000088038	CNOT3	0	0	1
ENSG00000198791	CNOT7	0	0	1
ENSG00000115649	CNPPD1	1	0	1
ENSG00000257727	CNPY2	0	0	1
ENSG00000137161	CNPY3	0	0	0
ENSG00000166997	CNPY4	1	0	2
ENSG00000118432	CNR1	0	0	1
ENSG00000119865	CNRIP1	1	0	1
ENSG00000122756	CNTFR	0	0	2
ENSG00000044459	CNTLN	6	1	39
ENSG00000018236	CNTN1	0	0	2
ENSG00000184144	CNTN2	1	0	5
ENSG00000144619	CNTN4	0	0	1
ENSG00000149972	CNTN5	0	0	3
ENSG00000134115	CNTN6	1	0	7
ENSG00000174469	CNTNAP2	0	0	1
ENSG00000106714	CNTNAP3	32	48	293
ENSG00000152910	CNTNAP4	2	5	22
ENSG00000155052	CNTNAP5	0	0	1
ENSG00000119397	CNTRL	3	1	7
ENSG00000170037	CNTROB	1	0	2
ENSG00000183978	COA3	0	0	3
ENSG00000168275	COA6	1	1	17
ENSG00000100473	COCH	1	1	4
ENSG00000135775	COG2	1	0	2
ENSG00000103051	COG4	9	10	66
ENSG00000164597	COG5	1	0	3
ENSG00000133103	COG6	0	0	1
ENSG00000168434	COG7	0	1	2
ENSG00000213380	COG8	0	0	1
ENSG00000060718	COL11A1	4	4	28
ENSG00000204248	COL11A2	1	4	32
ENSG00000111799	COL12A1	3	9	43
ENSG00000197467	COL13A1	1	0	0
ENSG00000187955	COL14A1	2	1	15
ENSG00000204291	COL15A1	5	0	18
ENSG00000084636	COL16A1	0	0	6
ENSG00000065618	COL17A1	1	0	4
ENSG00000182871	COL18A1	5	4	61
ENSG00000082293	COL19A1	0	2	4
ENSG00000108821	COL1A1	10	9	61
ENSG00000164692	COL1A2	0	0	5
ENSG00000101203	COL20A1	0	0	4
ENSG00000124749	COL21A1	1	2	4
ENSG00000169436	COL22A1	0	1	14
ENSG00000171502	COL24A1	1	0	2
ENSG00000188517	COL25A1	0	3	9
ENSG00000196739	COL27A1	2	0	6
ENSG00000215018	COL28A1	1	0	5
ENSG00000139219	COL2A1	0	2	5
ENSG00000187498	COL4A1	0	1	7
ENSG00000134871	COL4A2	1	2	6
ENSG00000169031	COL4A3	0	0	1
ENSG00000081052	COL4A4	0	0	2
ENSG00000188153	COL4A5	0	1	1
ENSG00000197565	COL4A6	0	2	3
ENSG00000130635	COL5A1	3	4	11
ENSG00000204262	COL5A2	5	5	25
ENSG00000080573	COL5A3	14	14	113
ENSG00000142156	COL6A1	0	4	9
ENSG00000142173	COL6A2	5	6	34
ENSG00000163359	COL6A3	9	17	95
ENSG00000172752	COL6A5	0	0	18
ENSG00000206384	COL6A6	0	2	11
ENSG00000114270	COL7A1	6	13	63
ENSG00000144810	COL8A1	0	0	2
ENSG00000171812	COL8A2	23	25	183
ENSG00000112280	COL9A1	0	1	7
ENSG00000049089	COL9A2	1	0	5
ENSG00000092758	COL9A3	7	12	59
[truncated: 8,331 more rows]
