# Supplementary material for: Accurate phenotypic classification and exome sequencing allow identification of novel genes and variants associated with adult-onset hearing loss
Source: PLoS Genet. 2023 Nov 27;19(11):e1011058. doi: 10.1371/journal.pgen.1011058 (PMC10718637; doi:10.1371/journal.pgen.1011058)
Supplement: S7 Table — (XLSX) [file pgen.1011058.s007.xlsx]

## Sheet: Sheet1
Tool	Step	Reference	URL
FastQC v0.11.5	Fastq file quality checks (pre- and post-filtering)	-	https://www.bioinformatics.babraham.ac.uk/projects/fastqc/
BBMap_37.33 FilterByTile	Filters out low quality reads based on positional information	-	https://sourceforge.net/projects/bbmap/files/
Trimmomatic-0.36	Adapter removal and quality trimming of reads, removal of reads under 36bp (after trimming)	-	http://www.usadellab.org/cms/?page=trimmomatic
Hisat2 v2.1.0	Read alignment	[59]	http://daehwankimlab.github.io/hisat2/
SAMtools 1.5	Bam conversion, sorting, indexing	[63]	http://www.htslib.org/download/
Picard-2.10.0	Remove duplicate reads, collect metrics	-	https://github.com/broadinstitute/picard
XYalign 1.1.4	Assess sex chromosome counts, remapping to sex-specific genome assembly	[60]	https://github.com/SexChrLab/XYalign
GATK-4.0.3.0 HaplotypeCaller	Call and combine variants	[61, 62]	https://gatk.broadinstitute.org/hc/en-us
GATK-4.0.3.0 VQSR	Variant quality score recalibration	[66]	https://gatk.broadinstitute.org/hc/en-us
BCFtools 1.8-10-g1c470c4	Variant calling	[63]	http://www.htslib.org/download/
Vcfutils (from BCFtools)	Filtering BCFtools calls	[63]	http://www.htslib.org/download/
Freebayes v1.2.0	Variant calling	[64]	https://github.com/freebayes/freebayes
Vcftools 0.1.16	Filtering Freebayes calls	[67]	https://vcftools.github.io
GATK-4.2.5.0 Mutect2	Mitochondrial variant calling	[72]	https://gatk.broadinstitute.org/hc/en-us
GATK-4.2.5.0 FilterMutectCalls	Mitochondrial variant filtering	[72]	https://gatk.broadinstitute.org/hc/en-us
PLINK, PLINK2	Relatedness checking, population ancestry	[15]	https://www.cog-genomics.org/plink/1.9/, https://www.cog-genomics.org/plink/2.0/
Ensembl VEP v100	Variant annotation	[75]	http://www.ensembl.org/info/docs/tools/vep/index.html
