# Supplementary material for: Accurate phenotypic classification and exome sequencing allow identification of novel genes and variants associated with adult-onset hearing loss
Source: PLoS Genet. 2023 Nov 27;19(11):e1011058. doi: 10.1371/journal.pgen.1011058 (PMC10718637; doi:10.1371/journal.pgen.1011058)
Supplement: S1 Data — (XLSX) [file pgen.1011058.s016.xlsx]

## Sheet: data
			Average thresholds (right ear)/dB								Average thresholds (left ear)/dB								Threshold standard deviation (right ear)/dB								Threshold standard deviation (left ear)/dB
Noise history group	Total individuals	Average age/y	250	500	1000	2000	3000	4000	6000	8000	250	500	1000	2000	3000	4000	6000	8000	250	500	1000	2000	3000	4000	6000	8000	250	500	1000	2000	3000	4000	6000	8000
Negative noise history, male	51	73.23	15.21	15.73	18.93	26.76	40	50.28	55.87	62.46	14.87	15.26	19.64	29.88	41.63	53.55	56.85	60.25	10.12	10.62	15.06	18.69	19.72	20.7	22.95	20.81	9.07	11.08	16.48	18.76	19.72	20.45	21.22	20.69
Negative noise history, female	229	71.86	14.82	15.93	17.9	22.69	25.99	32.29	41.94	48.39	14.74	15.66	16.52	22.44	27.44	34.56	44.4	49.16	9.55	10.64	13.04	15.11	16.69	17.96	19.32	21.5	10.02	10.65	12.99	15.49	16.63	17.8	18.87	21.02
Positive noise history, male	187	72.5	16.36	16.55	19.66	30.2	46.29	58.71	65.04	66.65	16.79	17.05	20.74	33.82	50.21	61.45	66.59	67	11.07	13.23	16.11	20.7	23.06	22.73	23.74	21.83	12.53	14.32	17.11	21.31	20.73	19.23	21.11	20.18
Positive noise history, female	62	72.24	17.12	19.2	18.96	24.69	30.66	38.07	45.13	50	16.73	17.9	18.43	24.1	31.01	39.1	46.48	50.05	11.57	13.8	14.65	18.11	21.31	20.55	21.89	23.46	11.78	12.91	14.28	17.64	20.33	18.81	21.91	23.92
