# Supplementary material for: Accurate phenotypic classification and exome sequencing allow identification of novel genes and variants associated with adult-onset hearing loss
Source: PLoS Genet. 2023 Nov 27;19(11):e1011058. doi: 10.1371/journal.pgen.1011058 (PMC10718637; doi:10.1371/journal.pgen.1011058)
Supplement: S2 Data — (XLSX) [file pgen.1011058.s017.xlsx]

## Sheet: MUSC
MUSC cohort thresholds by phenotype classification
			Average thresholds (right ear)/dB								Average thresholds (left ear)/dB								Threshold standard deviation (right ear)/dB								Threshold standard deviation (left ear)/dB
Classification	Total individuals	Average age/y	250	500	1000	2000	3000	4000	6000	8000	250	500	1000	2000	3000	4000	6000	8000	250	500	1000	2000	3000	4000	6000	8000	250	500	1000	2000	3000	4000	6000	8000
Older-Normal	99	67.65	8.97	8.42	7.81	9.22	10.05	15.19	22.17	25.04	8.9	8.11	6.45	8.52	10.87	17.01	23.68	24.46	5.6	5.61	5.67	6.82	7.55	7.43	8.39	12.21	5.41	5.65	5.88	6.47	6.63	8.73	8.41	11.93
Metabolic	154	74.38	22.42	26.24	31.68	39.66	45.24	51.64	59.12	64.42	22.43	25.61	31.2	40.35	46.4	53.21	60.97	65.69	9.43	9.95	11.54	13.2	15.61	16.73	16.23	16.47	10.07	9.89	11.32	12.55	15.32	15.56	17.03	15.43
Sensory	154	72.69	10.78	9.44	10.41	20	36.44	50.81	59.74	64.34	10.48	8.77	9.61	20.47	39.54	53.8	61.83	63.67	6.14	5.89	6.25	12.91	19.35	20.1	19.93	17.02	5.87	5.81	6.39	13.37	18.86	17.7	16.9	15.57

## Sheet: TwinsUK
TwinsUK cohort thresholds by phenotype classification
			Average thresholds (right ear)/dB								Average thresholds (left ear)/dB								Threshold standard deviation (right ear)/dB								Threshold standard deviation (left ear)/dB
Classification	Total individuals	Average age/y	125	250	500	1000	2000	4000	6000	8000	125	250	500	1000	2000	4000	6000	8000	125	250	500	1000	2000	4000	6000	8000	125	250	500	1000	2000	4000	6000	8000
Older-Normal	53	61.3	17.69	21.47	19.18	12.55	11.23	14.52	16.63	21.79	16.47	19.06	16.63	12.26	11.13	14.41	17.83	20.66	7.17	6.88	5.83	5.01	7.06	6.88	7.19	11.16	6.66	7.46	5.69	6.26	6.77	8.02	7.43	10.73
Metabolic	66	66.53	22.42	25.38	26.62	22.58	29.7	38.08	46.36	55	20.87	25.16	24.32	23.03	27.27	38.11	47.95	57.8	8.02	7.3	6.57	8.58	15.37	16.93	19.2	21.43	8.04	6.73	6.56	9.73	14.93	19.26	18.61	21.38
Sensory	7	68.14	15.83	19.29	15.71	11.43	21.43	45	55	65.83	15.83	17.86	14.29	11.43	20.71	46.43	57.86	67.5	4.49	1.75	1.75	4.4	11.56	12.54	13.89	15.39	5.34	3.64	3.19	3.5	13.48	16.84	13.85	16.01
