# Supplementary material for: Accurate phenotypic classification and exome sequencing allow identification of novel genes and variants associated with adult-onset hearing loss
Source: PLoS Genet. 2023 Nov 27;19(11):e1011058. doi: 10.1371/journal.pgen.1011058 (PMC10718637; doi:10.1371/journal.pgen.1011058)
Supplement: S3 Data — (XLSX) [file pgen.1011058.s018.xlsx]

## Sheet: MT MV
MUSC cohort thresholds for MUSC variants
							Average thresholds (right ear)/dB								Average thresholds (left ear)/dB								Threshold standard deviation (right ear)/dB								Threshold standard deviation (left ear)/dB
Coordinate	Variant ID	Reference	Alternate	Genotype group	Total individuals	Average age/y	250	500	1000	2000	3000	4000	6000	8000	250	500	1000	2000	3000	4000	6000	8000	250	500	1000	2000	3000	4000	6000	8000	250	500	1000	2000	3000	4000	6000	8000
MT:15257	rs41518645	G	A	reference (male)	235	72.67	16.19	16.59	19.74	29.81	45.52	57.44	63.62	66.1	16.44	16.77	20.79	33.33	48.97	60.24	65.07	66.03	11.08	12.98	16.12	20.5	22.38	22.41	23.67	21.57	12.04	13.84	17.13	21.01	20.61	19.5	21.25	20.37
MT:15257	rs41518645	G	A	reference (female)	284	71.97	15.24	16.61	18.01	23.02	26.91	33.43	42.55	48.67	15.08	16.11	17	22.82	28.25	35.51	44.91	49.34	10.06	11.48	13.21	15.79	17.71	18.63	19.94	22.02	10.45	11.25	13.24	15.91	17.55	18.05	19.57	21.77
MT:15257	rs41518645	G	A	reference (all)	519	72.29	15.67	16.6	18.79	26.1	35.34	44.3	52.09	56.57	15.69	16.41	18.71	27.58	37.63	46.71	54.04	56.89	10.54	12.18	14.62	18.39	22	23.67	24.11	23.48	11.22	12.49	15.25	19.12	21.61	22.4	22.69	22.72
MT:15257	rs41518645	G	A	homoplasmic (male)	5	69.18	14.72	11.52	12.62	16.82	17.46	29.44	35.72	46.36	14.7	14.72	11.28	20.24	21.04	35.56	38.76	43.78	3.64	7.04	2.66	11.11	9.95	7.44	10.64	15.49	6.51	10.13	6.01	8.77	4.16	14.95	13.03	2.66
MT:15257	rs41518645	G	A	homoplasmic (female)	6	73.5	16.18	14.93	18.55	23.9	30.88	36.83	46.17	49.93	17.13	17.13	12.53	19.63	25.75	36.55	43.05	50.15	9.57	8.84	8.4	8.47	18.64	20.32	18.05	15.39	10.8	9.7	11.85	13.82	13.83	19.66	16.42	17.18
MT:15257	rs41518645	G	A	homoplasmic (all)	11	71.54	15.52	13.38	15.85	20.68	24.78	33.47	41.42	48.31	16.03	16.04	11.96	19.91	23.61	36.1	41.1	47.25	7.52	8.25	7.1	10.38	16.71	16.25	16	15.54	9.18	9.97	9.67	11.8	10.85	17.68	15.13	13.2
1:1485777	rs1622213	G	A	ref (male)	236	72.59	16.13	16.46	19.65	29.33	44.64	56.65	62.84	65.57	16.39	16.75	20.65	32.96	48.09	59.53	64.28	65.4	11.01	12.94	16.08	20.46	22.59	22.68	23.95	21.73	11.98	13.78	17	20.93	20.81	19.84	21.53	20.48
1:1485777	rs1622213	G	A	ref (female)	291	71.94	15.3	16.62	18.04	23.1	26.95	33.51	42.62	48.72	15.16	16.17	16.94	22.82	28.24	35.53	44.84	49.36	10.06	11.47	13.31	15.81	17.85	18.67	19.93	21.92	10.46	11.2	13.3	15.99	17.59	18.11	19.58	21.7
1:1485777	rs1622213	G	A	ref (all)	527	72.23	15.67	16.55	18.76	25.89	34.87	43.87	51.68	56.27	15.71	16.43	18.6	27.36	37.13	46.28	53.55	56.55	10.5	12.15	14.64	18.3	21.95	23.57	24.03	23.39	11.18	12.43	15.18	19.05	21.5	22.36	22.64	22.61
1:1485777	rs1622213	G	A	ref/alt (male)	4	72.88	17.93	17.4	15.95	42	62.08	68.88	74.7	72.83	17.3	15.52	16.98	38.45	65.95	70.83	78.53	75.1	8.94	10.3	7.78	14.4	10.09	4.92	5.14	13.48	10.56	13.22	18.25	19.12	8.8	4.89	5.84	12.91
1:1485777	rs1622213	G	A	ref/alt (female)	1	75-80	13.8	20	46.3	31.3	42.5	55	65	80	8.8	10	16.3	25	40	55	65	76.3	0	0	0	0	0	0	0	0	0	0	0	0	0	0	0	0
1:1485777	rs1622213	G	A	ref/alt (all)	5	73.99	17.1	17.92	22.02	39.86	58.16	66.1	72.76	74.26	15.6	14.42	16.84	35.76	60.76	67.66	75.82	75.34	8.16	9.27	13.99	13.57	11.95	7.08	6.02	12.39	10.04	12.03	16.33	17.93	13.03	7.69	7.52	11.56
1:158093761	rs139995772	C	T	ref (male)	239	72.64	16.14	16.5	19.6	29.57	44.87	56.81	63.02	65.72	16.41	16.74	20.61	32.94	48.32	59.68	64.56	65.59	11	12.92	16.02	20.47	22.57	22.59	23.85	21.68	11.98	13.8	17.06	20.88	20.81	19.77	21.48	20.45
1:158093761	rs139995772	C	T	ref (female)	287	72.09	15.38	16.77	18.34	23.36	27.27	33.88	43.06	49.34	15.24	16.29	17.17	23.09	28.59	35.97	45.25	50.03	10.1	11.49	13.4	15.78	17.85	18.65	19.87	21.73	10.5	11.2	13.26	15.96	17.5	17.96	19.53	21.4
1:158093761	rs139995772	C	T	ref (all)	526	72.34	15.73	16.65	18.91	26.18	35.26	44.3	52.13	56.78	15.77	16.49	18.73	27.57	37.55	46.74	54.02	57.1	10.53	12.16	14.66	18.33	21.96	23.5	23.93	23.19	11.21	12.45	15.2	19	21.46	22.2	22.59	22.36
1:158093761	rs139995772	C	T	ref/alt (male)	1	60-65	20	12	16	24	61	67	69	58	16	14	16	61	64	70	56	59	0	0	0	0	0	0	0	0	0	0	0	0	0	0	0	0
1:158093761	rs139995772	C	T	ref/alt (female)	5	64.7	10.32	8.46	6.74	9.4	11.8	16.06	21.46	19.6	9.26	7.92	3.72	7.74	10.8	13.68	25.2	16.6	3.01	3.72	5.11	8.82	8.63	10.03	10.2	13.62	3.38	6.25	5.38	6.56	11.92	12.64	9.62	12.12
1:158093761	rs139995772	C	T	ref/alt (all)	6	64.12	11.93	9.05	8.28	11.83	20	24.55	29.38	26	10.38	8.93	5.77	16.62	19.67	23.07	30.33	23.67	4.53	3.64	5.81	9.72	19.96	21.08	20.02	18.96	3.98	6.14	6.71	20.73	22.62	23.95	14.45	19.29
1:230772053	rs28359655	C	T	ref (male)	235	72.49	15.84	16.04	19.19	29.23	44.69	56.52	62.44	65.19	16.14	16.26	19.97	32.49	48.02	59.42	64.12	65.25	10.7	12.16	15.43	20.3	22.62	22.63	23.49	21.46	11.88	13.38	16.56	20.75	20.84	19.78	21.46	20.42
1:230772053	rs28359655	C	T	ref (female)	292	71.96	15.29	16.63	18.14	23.12	27	33.58	42.69	48.83	15.14	16.14	16.94	22.83	28.28	35.59	44.91	49.46	10.04	11.45	13.39	15.79	17.85	18.68	19.94	21.96	10.44	11.19	13.28	15.97	17.57	18.11	19.58	21.72
1:230772053	rs28359655	C	T	ref (all)	527	72.2	15.54	16.37	18.61	25.85	34.89	43.81	51.5	56.13	15.59	16.19	18.29	27.14	37.08	46.22	53.47	56.5	10.35	11.77	14.34	18.2	21.96	23.49	23.72	23.21	11.12	12.22	14.91	18.88	21.47	22.28	22.56	22.56
1:230772053	rs28359655	C	T	ref/alt (male)	5	77.82	30.96	37.12	38.36	44.2	56.38	72.84	91.46	89.14	28.72	38.92	49.86	59.56	65.42	74.06	83.44	80.16	13.38	24.64	26.8	21.12	14.58	9.78	20.79	16.57	8.93	13.65	12.68	6.02	7.25	9.71	7.87	13.3
1:230772053	rs28359655	C	T	ref/alt (all)	5	77.82	30.96	37.12	38.36	44.2	56.38	72.84	91.46	89.14	28.72	38.92	49.86	59.56	65.42	74.06	83.44	80.16	13.38	24.64	26.8	21.12	14.58	9.78	20.79	16.57	8.93	13.65	12.68	6.02	7.25	9.71	7.87	13.3
1:32695311	rs41265855	G	A	ref (male)	240	72.6	16.16	16.48	19.59	29.54	44.93	56.86	63.04	65.69	16.41	16.73	20.59	33.05	48.38	59.72	64.52	65.56	10.98	12.9	15.99	20.43	22.55	22.55	23.8	21.64	11.96	13.77	17.03	20.91	20.79	19.74	21.44	20.41
1:32695311	rs41265855	G	A	ref (female)	287	72	15.34	16.7	18.24	23.2	27.19	33.83	43.01	49.08	15.25	16.22	17.05	22.98	28.45	35.86	45.13	49.67	10.05	11.5	13.48	15.91	17.91	18.73	19.92	22	10.45	11.22	13.35	16.02	17.61	18.1	19.54	21.72
1:32695311	rs41265855	G	A	ref (all)	527	72.27	15.71	16.6	18.86	26.09	35.27	44.32	52.13	56.65	15.78	16.45	18.66	27.57	37.53	46.73	53.96	56.91	10.49	12.16	14.69	18.38	22.01	23.54	23.95	23.35	11.18	12.45	15.24	19.08	21.55	22.3	22.59	22.57
1:32695311	rs41265855	G	A	ref/alt (female)	5	69.91	12.78	12.62	12.18	18.56	16.22	19.1	24.32	34.12	8.82	11.88	10.86	14.26	18.38	20.34	32	37.4	9.05	6.63	1.41	3.4	7.89	5.55	10.81	12.93	7.66	7.91	5.88	9.51	11.09	10.83	17.42	17.89
1:32695311	rs41265855	G	A	ref/alt (all)	5	69.91	12.78	12.62	12.18	18.56	16.22	19.1	24.32	34.12	8.82	11.88	10.86	14.26	18.38	20.34	32	37.4	9.05	6.63	1.41	3.4	7.89	5.55	10.81	12.93	7.66	7.91	5.88	9.51	11.09	10.83	17.42	17.89
1:54096337	rs41294786	C	G	ref (male)	239	72.58	16.2	16.53	19.62	29.61	45.02	56.97	63.05	65.74	16.46	16.78	20.63	33.15	48.52	59.89	64.61	65.63	10.98	12.91	16.01	20.45	22.55	22.53	23.85	21.68	11.96	13.78	17.05	20.9	20.73	19.6	21.44	20.42
1:54096337	rs41294786	C	G	ref (female)	287	72	15.38	16.69	18.34	23.37	27.24	33.79	42.96	49.25	15.24	16.23	17.11	23.08	28.55	35.85	45.38	49.98	10.08	11.52	13.42	15.8	17.9	18.75	20	21.82	10.48	11.26	13.31	15.98	17.58	18.12	19.4	21.51
1:54096337	rs41294786	C	G	ref (all)	526	72.26	15.75	16.62	18.92	26.2	35.32	44.32	52.09	56.74	15.79	16.48	18.71	27.66	37.62	46.78	54.12	57.09	10.5	12.17	14.67	18.33	22.01	23.57	24.02	23.25	11.19	12.47	15.23	19.05	21.51	22.29	22.49	22.42
1:54096337	rs41294786	C	G	ref/alt (male)	1	75-80	5	5	11.3	12.5	23.8	30	61.3	55	3.8	5	11.3	10	16.3	18.8	42.5	48.8	0	0	0	0	0	0	0	0	0	0	0	0	0	0	0	0
1:54096337	rs41294786	C	G	ref/alt (female)	5	70.08	10.46	12.8	6.72	9.26	13.18	21.2	27.66	24.44	9.26	11.06	7.12	8.42	12.76	20.7	18	19.46	6.06	5.43	1.43	5.57	4.72	7.63	6.56	15.1	5.83	3.1	4.77	5.15	6.82	9.73	6.2	7.55
1:54096337	rs41294786	C	G	ref/alt (all)	6	71.04	9.55	11.5	7.48	9.8	14.95	22.67	33.27	29.53	8.35	10.05	7.82	8.68	13.35	20.38	22.08	24.35	5.89	5.75	2.15	5.22	5.85	7.7	13.89	17.88	5.7	3.62	4.63	4.74	6.36	8.91	10.74	12.93
10:112445316	rs34350728	C	T	ref (male)	239	72.66	16.18	16.51	19.64	29.64	45.09	57.03	63.26	65.92	16.44	16.76	20.66	33.17	48.54	59.9	64.72	65.84	11	12.92	16	20.42	22.47	22.44	23.62	21.38	11.97	13.79	17.03	20.88	20.7	19.58	21.26	20.01
10:112445316	rs34350728	C	T	ref (female)	287	72.09	15.28	16.56	18.08	23.13	27.09	33.74	42.96	49.12	15.1	16.04	16.84	22.82	28.36	35.68	45.12	49.69	10.13	11.51	13.38	15.8	17.95	18.79	20	21.96	10.51	11.13	13.14	15.96	17.62	18.18	19.63	21.73
10:112445316	rs34350728	C	T	ref (all)	526	72.35	15.69	16.54	18.79	26.09	35.27	44.32	52.18	56.76	15.71	16.37	18.57	27.52	37.53	46.68	54.03	57.03	10.54	12.17	14.65	18.34	22.03	23.58	23.95	23.26	11.22	12.42	15.16	19.07	21.56	22.36	22.61	22.45
10:112445316	rs34350728	C	T	ref/alt (male)	1	55-60	10	8.3	6.7	6.7	8.3	15	11.7	10	8.3	8.3	5	5	11.7	16.7	16.7	0	0	0	0	0	0	0	0	0	0	0	0	0	0	0	0	0
10:112445316	rs34350728	C	T	ref/alt (female)	5	64.61	16.36	20.76	21.7	22.86	22.18	24.6	27.22	32.12	17.1	22.4	22.76	23.42	23.64	30.62	32.86	35.84	1.4	6.09	13.43	15.21	9.43	6.61	5.8	14.35	5.14	12.53	18.54	16.32	13.59	12.74	10.68	15.88
10:112445316	rs34350728	C	T	ref/alt (all)	6	63.23	15.3	18.68	19.2	20.17	19.87	23	24.63	28.43	15.63	20.05	19.8	20.35	21.65	28.3	30.17	29.87	2.69	7.24	13.48	15.13	10.04	7.02	7.84	15.48	5.72	12.59	18.17	16.4	13.18	12.73	11.46	19.71
10:132885887	rs150871636	T	C	ref (male)	235	72.44	16.1	16.45	19.58	29.39	44.93	56.63	62.8	65.56	16.31	16.75	20.48	32.78	48.2	59.72	64.28	65.47	11.05	13.02	16.08	20.46	22.63	22.62	23.76	21.61	11.99	13.88	17.09	20.91	20.92	19.88	21.52	20.56
10:132885887	rs150871636	T	C	ref (female)	291	71.94	15.22	16.6	18.13	23.05	26.87	33.45	42.54	48.72	15.09	16.11	16.93	22.75	28.17	35.46	44.78	49.37	9.98	11.46	13.41	15.77	17.73	18.58	19.81	21.92	10.43	11.2	13.3	15.94	17.49	18.01	19.48	21.7
10:132885887	rs150871636	T	C	ref (all)	526	72.17	15.61	16.53	18.78	25.89	34.94	43.8	51.59	56.24	15.63	16.4	18.51	27.23	37.11	46.3	53.49	56.56	10.48	12.18	14.68	18.29	21.98	23.5	23.89	23.34	11.17	12.47	15.21	18.99	21.54	22.39	22.61	22.66
10:132885887	rs150871636	T	C	ref/alt (male)	5	80.04	18.92	18.02	20	36.56	45.22	67.5	74.16	71.9	21.16	15.78	25.86	45.88	57.22	59.88	75.76	70.02	6.54	4.21	10.84	17.71	18.24	15.97	23.43	22.06	9.23	7.38	12.59	16.19	10.25	10.97	13.03	10.01
10:132885887	rs150871636	T	C	ref/alt (female)	1	75-80	36	25	22	44	66	72	87	81	30	25	21	46	62	73	83	76	0	0	0	0	0	0	0	0	0	0	0	0	0	0	0	0
10:132885887	rs150871636	T	C	ref/alt (all)	6	79.62	21.77	19.18	20.33	37.8	48.68	68.25	76.3	73.42	22.63	17.32	25.05	45.9	58.02	62.07	76.97	71.02	8.73	4.64	9.92	16.4	18.36	14.67	21.92	20.42	9.05	7.56	11.64	14.78	9.52	11.15	12.2	9.41
10:97458699	rs36023427	C	T	ref (male)	235	72.57	16.21	16.6	19.47	29.35	44.53	56.38	62.44	65.09	16.51	16.91	20.66	33.02	48.21	59.47	64.07	65.14	11.06	12.98	16.01	20.49	22.58	22.53	23.67	21.45	12.02	13.84	17.14	20.97	20.96	19.86	21.41	20.41
10:97458699	rs36023427	C	T	ref (female)	285	71.95	15.28	16.57	18.04	23.08	26.99	33.66	42.71	48.79	15.15	16.09	16.83	22.71	28.27	35.67	44.89	49.5	10.01	11.46	13.43	15.84	17.93	18.7	19.99	21.99	10.4	11.22	13.35	16.04	17.62	18.22	19.53	21.73
10:97458699	rs36023427	C	T	ref (all)	520	72.23	15.7	16.58	18.69	25.92	34.91	43.93	51.62	56.16	15.77	16.46	18.56	27.37	37.28	46.43	53.56	56.57	10.51	12.17	14.67	18.35	21.97	23.43	23.84	23.21	11.18	12.48	15.3	19.13	21.61	22.37	22.52	22.53
10:97458699	rs36023427	C	T	ref/alt (male)	5	73.78	13.84	10.9	25.12	38.42	64.12	79	91.3	93.92	11.52	8.28	17.26	34.72	56.82	71.5	85.92	85.34	5.59	6.16	13.85	15.46	7.96	7.04	7.29	5.93	7.22	5.93	9.95	18.01	5.84	3.39	7.68	3.64
10:97458699	rs36023427	C	T	ref/alt (female)	7	72.43	15.7	18.93	22.09	24.81	27.54	30.39	42.21	50.26	14.66	18.53	21.51	27.81	28.9	32.23	45.73	47.59	11.3	10.79	10.72	13.63	14.32	17.89	18.11	20.63	12.13	9.33	8.84	11.71	15.39	12.97	21.41	21.04
10:97458699	rs36023427	C	T	ref/alt (all)	12	73	14.92	15.58	23.35	30.48	42.78	50.64	62.67	68.45	13.35	14.26	19.74	30.69	40.53	48.59	62.47	63.32	9.4	9.97	12.21	15.9	21.71	27.96	28.27	26.95	10.49	9.53	9.55	15.05	18.49	21.86	26.17	24.7
11:40116285	rs144974170	T	G	ref (male)	238	72.57	16.2	16.56	19.73	29.7	45.19	57.16	63.3	65.73	16.47	16.84	20.74	33.24	48.65	59.97	64.71	65.73	11	12.93	15.98	20.44	22.46	22.4	23.72	21.73	11.97	13.77	17.02	20.89	20.65	19.56	21.36	20.3
11:40116285	rs144974170	T	G	ref (female)	288	71.99	15.33	16.71	18.2	23.19	27.07	33.77	42.93	49.18	15.1	16.13	16.93	22.84	28.33	35.69	45.13	49.76	10.07	11.48	13.43	15.83	17.87	18.66	19.92	21.88	10.4	11.11	13.25	15.97	17.56	18.16	19.57	21.68
11:40116285	rs144974170	T	G	ref (all)	526	72.26	15.72	16.64	18.89	26.13	35.27	44.35	52.15	56.67	15.72	16.45	18.66	27.55	37.53	46.68	53.99	56.98	10.51	12.16	14.66	18.35	22.01	23.52	23.97	23.32	11.16	12.39	15.19	19.08	21.55	22.36	22.61	22.52
11:40116285	rs144974170	T	G	ref/alt (male)	2	75.56	11.25	7.5	3.15	10.65	14.4	20.65	31.9	61.25	8.75	3.75	2.5	10.65	16.25	30	42.5	46.25	6.25	2.5	1.85	5.65	4.4	5.65	6.9	1.25	6.25	3.75	2.5	5.65	8.75	17.5	20	23.75
11:40116285	rs144974170	T	G	ref/alt (female)	4	69.76	12.5	10.43	14.15	18.72	22.4	20.15	25.5	23.52	18.25	17.47	17.62	22.27	24.57	28.55	28.93	27.65	7.6	5.94	8.48	11.81	15.35	15.22	12.8	8.59	13.01	15.76	15.38	15.49	17.58	12.74	11.97	10.58
11:40116285	rs144974170	T	G	ref/alt (all)	6	71.69	12.08	9.45	10.48	16.03	19.73	20.32	27.63	36.1	15.08	12.9	12.58	18.4	21.8	29.03	33.45	33.85	7.2	5.24	8.72	10.87	13.33	12.85	11.59	19.13	12.08	14.56	14.52	14.16	15.71	14.52	16.43	18.43
11:57301020	rs139208640	G	A	ref (male)	236	72.52	16.12	16.4	19.35	29.19	44.61	56.59	62.69	65.24	16.36	16.49	20.18	32.65	48.12	59.5	64.24	65.31	10.88	12.77	15.85	20.27	22.54	22.6	23.69	21.48	11.89	13.5	16.74	20.79	20.86	19.77	21.48	20.38
11:57301020	rs139208640	G	A	ref (female)	290	71.93	15.24	16.56	18.1	22.98	26.85	33.44	42.53	48.72	15.07	16.08	16.85	22.67	28.11	35.45	44.75	49.32	10.05	11.45	13.42	15.75	17.81	18.67	19.91	22	10.44	11.2	13.28	15.89	17.51	18.09	19.55	21.71
11:57301020	rs139208640	G	A	ref (all)	526	72.2	15.63	16.48	18.66	25.77	34.82	43.83	51.58	56.13	15.65	16.27	18.34	27.15	37.09	46.24	53.49	56.49	10.44	12.06	14.57	18.18	21.93	23.54	23.89	23.27	11.13	12.29	15.02	18.92	21.52	22.33	22.62	22.57
11:57301020	rs139208640	G	A	ref/alt (male)	4	77.29	18.12	21.45	33.83	50.3	63.95	72.55	83.55	92.08	19.15	30.88	44.88	57.17	63.95	72.67	81.25	80.42	15.75	18.42	17.64	19.56	12.63	11.1	21.6	13.25	15.02	20.67	16.13	12.01	5.31	12	9.25	16.22
11:57301020	rs139208640	G	A	ref/alt (female)	2	76.33	23.75	26.9	24.25	43.75	49.5	53.9	66.65	64.9	24.65	25.15	29.65	46.25	52.9	56.25	67.9	69.4	3.75	3.1	1.75	1.25	0.5	0.1	4.65	1.1	6.65	1.15	1.65	6.25	0.9	6.25	5.9	9.4
11:57301020	rs139208640	G	A	ref/alt (all)	6	76.97	20	23.27	30.63	48.12	59.13	66.33	77.92	83.02	20.98	28.97	39.8	53.53	60.27	67.2	76.8	76.75	13.31	15.36	15.13	16.28	12.36	12.63	19.54	16.78	13.11	17.11	15.03	11.65	6.8	13	10.41	15.23
12:122340851	rs61954403	C	T	ref (male)	230	72.85	16.51	16.74	19.6	29.5	45.11	57	63.49	66.09	16.64	16.98	20.58	33.04	48.49	59.86	64.86	65.96	10.97	12.98	15.97	20.25	22.43	22.56	23.52	21.45	12.02	13.85	17.02	20.88	20.73	19.72	21.21	20.29
12:122340851	rs61954403	C	T	ref (female)	287	71.95	15.18	16.41	17.83	22.75	26.54	33.11	42.25	48.46	14.97	15.9	16.63	22.4	27.76	35.08	44.32	48.91	10.04	11.26	13.03	15.3	17.26	18.21	19.51	21.68	10.28	10.95	13.01	15.49	16.99	17.71	19.05	21.4
12:122340851	rs61954403	C	T	ref (all)	517	72.35	15.77	16.56	18.62	25.75	34.8	43.74	51.7	56.3	15.71	16.38	18.39	27.13	36.98	46.11	53.46	56.49	10.49	12.05	14.44	17.99	21.78	23.48	23.85	23.29	11.12	12.34	15.05	18.84	21.39	22.34	22.49	22.56
12:122340851	rs61954403	C	T	ref/alt (male)	10	66.78	7.97	10.42	19.32	30.48	40.9	53.61	52.64	56.58	11.05	10.89	20.77	33.42	45.91	56.42	56.77	56.4	7.39	8.99	16.28	24.26	24.74	22.23	27.64	23.96	9	10.21	17.3	21.61	22.05	19.77	24.96	21
12:122340851	rs61954403	C	T	ref/alt (female)	5	72.8	22.1	29.34	35.9	44.6	53.6	60.28	68.12	70.1	24.9	30.3	34.66	47.68	58.08	64.98	78.7	80.96	7.59	14.77	19.91	25.45	27.94	24.93	26.65	26.92	14.25	14.9	16.25	22.22	23.65	16.71	20.09	15.83
12:122340851	rs61954403	C	T	ref/alt (all)	15	68.79	12.68	16.73	24.85	35.19	45.13	55.83	57.8	61.09	15.67	17.36	25.4	38.17	49.97	59.27	64.08	64.59	10	14.36	19.24	25.54	26.53	23.38	28.27	25.79	12.82	15.07	18.18	22.83	23.31	19.23	25.63	22.61
14:21000977	rs72684072	T	A	ref (male)	236	72.69	15.97	16.19	19.31	29.4	44.73	56.63	62.92	65.62	16.31	16.42	20.33	32.94	48.29	59.56	64.36	65.39	10.79	12.62	15.75	20.27	22.53	22.64	23.86	21.74	11.9	13.49	16.92	20.85	20.8	19.84	21.52	20.47
14:21000977	rs72684072	T	A	ref (female)	291	71.98	15.28	16.59	18	23.01	26.91	33.53	42.69	48.77	15.12	16.08	16.79	22.7	28.2	35.51	44.86	49.39	10.05	11.45	13.2	15.71	17.8	18.7	19.98	21.98	10.46	11.15	13.06	15.84	17.54	18.1	19.6	21.72
14:21000977	rs72684072	T	A	ref (all)	527	72.3	15.59	16.41	18.59	25.87	34.89	43.88	51.75	56.32	15.65	16.23	18.37	27.29	37.19	46.28	53.6	56.55	10.4	11.99	14.41	18.18	21.93	23.55	24.01	23.42	11.14	12.26	15.01	18.95	21.53	22.36	22.66	22.62
14:21000977	rs72684072	T	A	ref/alt (male)	4	67.07	26.9	33.45	35.85	38.02	56.78	69.92	70.33	70.15	22	35.03	36.15	39.9	53.98	69.5	73.88	75.53	15.83	17.09	20.85	27.02	20.05	10.28	18.68	14.24	14.13	17.37	16.37	23.07	19.4	7.34	12.73	13.03
14:21000977	rs72684072	T	A	ref/alt (female)	1	65-70	20	26.7	58.3	55	55	48.3	45	65	20	35	60	60	53.3	58.3	58.3	70	0	0	0	0	0	0	0	0	0	0	0	0	0	0	0	0
14:21000977	rs72684072	T	A	ref/alt (all)	5	67.03	25.52	32.1	40.34	41.42	56.42	65.6	65.26	69.12	21.6	35.02	40.92	43.92	53.84	67.26	70.76	74.42	14.43	15.53	20.7	25.1	17.95	12.62	19.54	12.9	12.66	15.53	17.47	22.15	17.35	7.95	12.98	11.86
14:45242137	rs34168608	G	C	ref (male)	234	72.48	16.02	16.27	19.19	29.11	44.51	56.22	62.47	65.22	16.2	16.48	20.15	32.76	48.04	59.21	63.95	65.04	10.84	12.79	15.68	20.31	22.61	22.4	23.75	21.61	11.8	13.62	16.66	20.89	20.82	19.55	21.29	20.25
14:45242137	rs34168608	G	C	ref (female)	289	72	15.36	16.69	18.19	23.16	27.1	33.61	42.7	48.81	15.23	16.18	16.98	22.85	28.37	35.57	44.77	49.32	10.02	11.46	13.41	15.83	17.86	18.68	19.92	21.99	10.42	11.22	13.31	15.97	17.58	18.18	19.6	21.72
14:45242137	rs34168608	G	C	ref (all)	523	72.21	15.66	16.5	18.64	25.82	34.89	43.73	51.55	56.15	15.67	16.31	18.4	27.29	37.17	46.14	53.35	56.36	10.4	12.07	14.48	18.21	21.91	23.32	23.84	23.3	11.07	12.35	14.99	18.99	21.46	22.18	22.5	22.48
14:45242137	rs34168608	G	C	ref/alt (male)	6	77.28	21.33	24.78	34.95	46.33	61.25	81.5	85.15	83.92	24.53	26.65	37.65	44.37	62	79.83	86.78	85.78	14.67	14.27	19.78	17.94	10.99	12.24	12.94	13.45	14.75	15.72	21.89	18.39	13.95	15.96	14.41	15.85
14:45242137	rs34168608	G	C	ref/alt (female)	3	68.91	8.47	10.47	13.47	19.83	17.7	31.03	42.33	50.47	5.9	12.33	13.33	20.7	19.77	38.2	57.93	62.33	9.77	8.74	10.26	11.33	14.02	18.59	22.01	19.21	8.74	6.45	8.5	15.45	14.48	10.29	10.8	16.9
14:45242137	rs34168608	G	C	ref/alt (all)	9	74.49	17.04	20.01	27.79	37.5	46.73	64.68	70.88	72.77	18.32	21.88	29.54	36.48	47.92	65.96	77.17	77.97	14.56	14.38	19.96	20.33	23.82	27.95	26.09	22.19	15.74	14.97	21.79	20.72	24.41	24.29	19.03	19.62
14:54531033	rs34839928	C	T	ref (male)	235	72.51	16.2	16.5	19.67	29.67	45.12	57.02	63.3	65.63	16.42	16.76	20.55	32.99	48.51	60	64.69	65.53	11.07	13	16.08	20.57	22.69	22.73	23.86	21.81	12.05	13.9	17.13	21.08	20.93	19.75	21.51	20.54
14:54531033	rs34839928	C	T	ref (female)	287	71.93	15.23	16.44	17.71	22.66	26.63	33.28	42.38	48.49	15.04	15.95	16.49	22.36	27.91	35.32	44.71	49.16	10.09	11.44	12.99	15.42	17.69	18.59	19.93	21.97	10.45	11.16	12.77	15.6	17.38	18.08	19.67	21.78
14:54531033	rs34839928	C	T	ref (all)	522	72.19	15.67	16.47	18.59	25.82	34.95	43.97	51.8	56.21	15.66	16.31	18.32	27.15	37.18	46.43	53.7	56.53	10.56	12.16	14.49	18.26	22.1	23.71	24.14	23.5	11.22	12.48	15.03	19.02	21.64	22.5	22.8	22.74
14:54531033	rs34839928	C	T	ref/alt (male)	5	76.6	14.1	15.68	15.92	23.68	36.18	49.18	50.92	68.5	15.84	15.42	22.42	36.26	42.68	46.76	56.66	66.94	4.76	6.81	10.36	10.95	11.02	9.14	17.39	10.87	6.01	4.93	11.36	9.49	11.08	13.67	16.28	12.8
14:54531033	rs34839928	C	T	ref/alt (female)	5	73.87	18.84	27.18	42.84	49.68	48.6	50.94	60.62	68	20.84	27.26	42.6	49.68	49.7	51.18	56.42	66.68	5.19	5.85	12.55	13.72	13.11	15.86	10.27	9.57	8.02	5.67	16.18	13.38	14.73	12.67	6.74	4.41
14:54531033	rs34839928	C	T	ref/alt (all)	10	75.23	16.47	21.43	29.38	36.68	42.39	50.06	55.77	68.25	18.34	21.34	32.51	42.97	46.19	48.97	56.54	66.81	5.52	8.57	17.71	17.97	13.61	12.98	15.08	10.24	7.51	7.96	17.24	13.4	13.5	13.36	12.46	9.57
14:60027961	rs368587449	C	T	ref (male)	239	72.59	16.21	16.54	19.62	29.57	44.94	56.75	63	65.71	16.45	16.78	20.63	33.1	48.36	59.65	64.47	65.51	10.98	12.9	16.01	20.47	22.59	22.55	23.85	21.69	11.97	13.78	17.05	20.94	20.83	19.75	21.47	20.44
14:60027961	rs368587449	C	T	ref (female)	287	72.09	15.32	16.73	18.3	23.34	27.34	33.92	43.07	49.1	15.18	16.22	17.05	23.09	28.61	35.96	45.18	49.72	10.09	11.5	13.42	15.83	17.79	18.6	19.86	21.75	10.5	11.23	13.31	15.94	17.5	18	19.52	21.5
14:60027961	rs368587449	C	T	ref (all)	526	72.32	15.73	16.64	18.9	26.17	35.34	44.3	52.13	56.64	15.76	16.47	18.68	27.64	37.58	46.73	53.95	56.9	10.51	12.15	14.67	18.35	21.94	23.43	23.92	23.24	11.21	12.46	15.23	19.05	21.47	22.21	22.57	22.45
14:60027961	rs368587449	C	T	ref/alt (male)	1	70-75	3.8	2.5	11.3	23.8	42.5	81.3	72.5	62.5	6.3	3.8	11.3	21.3	55	76.3	77.5	77.5	0	0	0	0	0	0	0	0	0	0	0	0	0	0	0	0
14:60027961	rs368587449	C	T	ref/alt (female)	5	64.78	13.56	10.62	8.88	10.76	7.6	13.9	21.26	33.26	12.86	11.96	10.46	8.22	9.5	14.26	29.12	34.38	6.37	5.41	6	5.1	7.04	11.43	10.73	27.44	6.51	7.27	9.49	8.85	9.18	10	15.99	27.8
14:60027961	rs368587449	C	T	ref/alt (all)	6	66.33	11.93	9.27	9.28	12.93	13.42	25.13	29.8	38.13	11.77	10.6	10.6	10.4	17.08	24.6	37.18	41.57	6.86	5.79	5.55	6.73	14.51	27.2	21.46	27.32	6.43	7.3	8.67	9.43	18.92	24.86	23.2	30.04
16:15036070	rs148061029	G	A	ref (male)	239	72.55	16.17	16.5	19.63	29.67	45.07	57.02	63.12	65.81	16.44	16.78	20.65	33.12	48.48	59.82	64.61	65.65	11	12.92	16	20.39	22.5	22.46	23.83	21.61	11.97	13.78	17.04	20.93	20.79	19.72	21.44	20.41
16:15036070	rs148061029	G	A	ref (female)	288	72.05	15.38	16.73	18.24	23.23	27.1	33.72	42.89	49.16	15.19	16.22	17.04	22.91	28.46	35.73	45.18	49.8	10.07	11.47	13.41	15.78	17.79	18.66	19.94	21.91	10.47	11.2	13.26	15.99	17.55	18.13	19.51	21.62
16:15036070	rs148061029	G	A	ref (all)	527	72.28	15.74	16.62	18.87	26.15	35.25	44.29	52.06	56.71	15.76	16.47	18.67	27.54	37.53	46.65	53.99	56.99	10.51	12.15	14.66	18.3	21.97	23.53	24	23.3	11.2	12.44	15.2	19.08	21.53	22.36	22.58	22.51
16:15036070	rs148061029	G	A	ref/alt (male)	1	80-85	13.3	11.7	8.3	0	13.3	18.3	45	37.5	8.3	5	6.7	18.3	26.7	36.7	42.5	45	0	0	0	0	0	0	0	0	0	0	0	0	0	0	0	0
16:15036070	rs148061029	G	A	ref/alt (female)	4	65.54	9.4	9.4	11.28	15.32	20.02	23.45	28.45	25.02	11.57	10.98	10.03	17.2	15.75	25.95	25.65	24.38	5.48	6.74	9.55	14.58	20.24	17.88	13.72	8.6	7.26	8.66	13.06	13.23	14.35	13.61	14.51	11.51
16:15036070	rs148061029	G	A	ref/alt (all)	5	69.34	10.18	9.86	10.68	12.26	18.68	22.42	31.76	27.52	10.92	9.78	9.36	17.42	17.94	28.1	29.02	28.5	5.14	6.1	8.62	14.41	18.3	16.13	13.94	9.17	6.62	8.1	11.76	11.85	13.56	12.91	14.63	13.19
16:2181024	rs183093419	T	C	ref (male)	240	72.6	16.16	16.48	19.59	29.54	44.93	56.86	63.04	65.69	16.41	16.73	20.59	33.05	48.38	59.72	64.52	65.56	10.98	12.9	15.99	20.43	22.55	22.55	23.8	21.64	11.96	13.77	17.03	20.91	20.79	19.74	21.44	20.41
16:2181024	rs183093419	T	C	ref (female)	287	72.09	15.32	16.5	18.01	23.11	27.16	33.74	42.97	49.1	15.2	16.11	16.87	22.85	28.43	35.83	45.22	49.67	10.07	11.3	13.27	15.8	17.91	18.76	19.96	21.92	10.48	11.22	13.22	15.95	17.64	18.12	19.57	21.73
16:2181024	rs183093419	T	C	ref (all)	527	72.32	15.7	16.49	18.73	26.04	35.25	44.27	52.11	56.66	15.75	16.39	18.56	27.5	37.52	46.71	54.01	56.91	10.5	12.05	14.59	18.34	22.01	23.58	23.98	23.31	11.19	12.45	15.19	19.06	21.57	22.31	22.59	22.57
16:2181024	rs183093419	T	C	ref/alt (female)	5	64.79	13.76	24.12	25.92	23.84	18.18	24.18	26.76	33.02	11.42	17.92	21.1	21.92	19.76	22.18	27.2	37.16	8	16.53	17.03	15.32	10.28	9.48	9.59	18.24	7.08	9.26	15.82	17.07	9.63	11.25	9.26	16.85
16:2181024	rs183093419	T	C	ref/alt (all)	5	64.79	13.76	24.12	25.92	23.84	18.18	24.18	26.76	33.02	11.42	17.92	21.1	21.92	19.76	22.18	27.2	37.16	8	16.53	17.03	15.32	10.28	9.48	9.59	18.24	7.08	9.26	15.82	17.07	9.63	11.25	9.26	16.85
16:70156611	rs117263218	G	A	ref (male)	237	72.54	16.13	16.39	19.51	29.52	44.91	56.83	62.94	65.7	16.38	16.61	20.45	33.03	48.44	59.69	64.55	65.61	11.02	12.93	15.99	20.43	22.6	22.49	23.83	21.67	12.02	13.81	16.95	20.94	20.88	19.75	21.48	20.37
16:70156611	rs117263218	G	A	ref (female)	287	72.03	15.25	16.55	17.96	22.87	26.63	33.17	42.24	48.34	15.12	16.15	16.78	22.57	27.92	35.3	44.56	48.97	10.1	11.5	13.4	15.67	17.56	18.48	19.63	21.72	10.48	11.25	13.32	15.87	17.26	17.95	19.42	21.51
16:70156611	rs117263218	G	A	ref (all)	524	72.26	15.65	16.48	18.66	25.87	34.9	43.87	51.6	56.19	15.69	16.36	18.44	27.3	37.2	46.33	53.6	56.49	10.53	12.17	14.65	18.28	21.97	23.55	23.96	23.35	11.22	12.48	15.18	19.06	21.56	22.37	22.68	22.57
16:70156611	rs117263218	G	A	ref/alt (male)	3	76.74	18.6	23.33	25.57	31.67	46.4	58.9	71.1	64.73	18.6	26.1	31.4	34.73	44.17	62.23	62.5	62.23	7.15	7.18	14.93	20.95	17.73	27.02	20.48	19.65	3.88	4.37	19.75	18.7	11.24	18.38	17.68	23.42
16:70156611	rs117263218	G	A	ref/alt (female)	5	68.14	17.84	20.86	28.44	37.96	48.52	57.06	68.68	76.92	16.26	15.92	25.96	37.64	49.1	52.56	64.94	77.34	5.6	6.69	7.38	15.8	20.98	15.01	20.33	17	7.83	6.46	5.97	14.2	22	19.58	18.02	13.99
16:70156611	rs117263218	G	A	ref/alt (all)	8	71.36	18.12	21.79	27.36	35.6	47.73	57.75	69.59	72.35	17.14	19.74	28	36.55	47.25	56.19	64.03	71.67	6.23	6.98	10.94	18.16	19.85	20.38	20.42	18.98	6.73	7.58	13.25	16.1	18.86	19.7	17.93	19.53
16:88721827	rs139051768	G	A	ref (male)	234	72.67	16.08	16.39	19.57	29.49	44.43	56.52	62.76	65.45	16.57	16.89	20.68	33.07	47.96	59.43	64.41	65.42	10.83	12.81	16.02	20.37	22.44	22.51	23.74	21.59	12.04	13.86	17.13	21.06	20.73	19.76	21.4	20.29
16:88721827	rs139051768	G	A	ref (female)	291	71.94	15.27	16.61	18.09	23.03	26.92	33.53	42.64	48.79	15.11	16.11	16.87	22.74	28.17	35.53	44.81	49.4	10.05	11.47	13.38	15.74	17.83	18.69	19.96	21.99	10.45	11.2	13.25	15.92	17.5	18.12	19.53	21.73
16:88721827	rs139051768	G	A	ref (all)	525	72.27	15.63	16.51	18.75	25.91	34.73	43.77	51.61	56.21	15.76	16.46	18.57	27.35	36.99	46.18	53.54	56.54	10.41	12.08	14.64	18.24	21.83	23.46	23.91	23.33	11.21	12.46	15.22	19.09	21.4	22.29	22.59	22.55
16:88721827	rs139051768	G	A	ref/alt (male)	6	69.87	18.97	20.02	20.43	31.68	64.67	70.02	73.98	75.3	10.02	10.63	17.1	32.32	64.95	71.27	69.03	71.18	15.62	15.65	14.48	22.61	17.04	20.12	23.9	21.35	4.61	7.78	12.04	14.02	15.91	14.64	22.64	24.05
16:88721827	rs139051768	G	A	ref/alt (female)	1	75-80	22.5	21.3	33.8	50	50	48.8	57.5	61.3	23.8	25	36.3	48.8	60	52.5	75	66.3	0	0	0	0	0	0	0	0	0	0	0	0	0	0	0	0
16:88721827	rs139051768	G	A	ref/alt (all)	7	70.99	19.47	20.2	22.34	34.3	62.57	66.99	71.63	73.3	11.99	12.69	19.84	34.67	64.24	68.59	69.89	70.49	14.51	14.5	14.2	21.89	16.59	20.06	22.87	20.36	6.44	8.78	13.02	14.21	14.84	15.06	21.07	22.33
17:40487189	rs144692706	C	T	ref (male)	235	72.58	16.2	16.48	19.57	29.3	44.5	56.39	62.49	65.28	16.46	16.71	20.56	32.73	47.92	59.39	64.08	65.11	11.01	12.95	16.06	20.4	22.43	22.39	23.64	21.62	11.99	13.82	17.1	20.93	20.57	19.61	21.35	20.31
17:40487189	rs144692706	C	T	ref (female)	284	71.89	15.23	16.64	18.12	23.25	27.05	33.6	42.66	48.71	15.06	16.13	16.94	23.03	28.41	35.7	45.01	49.42	10.03	11.53	13.52	15.89	17.91	18.84	20.04	21.81	10.41	11.24	13.43	16.01	17.69	18.24	19.65	21.45
17:40487189	rs144692706	C	T	ref (all)	519	72.21	15.67	16.57	18.78	25.99	34.95	43.92	51.64	56.21	15.69	16.39	18.58	27.42	37.25	46.42	53.64	56.52	10.5	12.19	14.74	18.32	21.88	23.45	23.88	23.23	11.18	12.48	15.31	19.02	21.38	22.25	22.53	22.35
17:40487189	rs144692706	C	T	ref/alt (male)	5	73.34	14.26	16.34	20.26	41	65.16	78.6	89.02	85.18	14.02	17.5	22.2	48.52	70.18	75.5	85.32	86.66	9.56	10.19	12.31	18.91	18.61	19.2	15.98	11.31	9.91	11.48	13.1	12.47	19.38	19.26	14.56	12.39
17:40487189	rs144692706	C	T	ref/alt (female)	8	74.4	17.46	16.11	18.76	18.76	25.48	32.88	43.85	53.19	18.08	16.8	17.04	15.85	23.61	31.9	41.48	50.89	10.14	8.2	6.9	10.99	15.5	11.74	15.9	26.54	11.27	9.02	5.27	12.71	11.78	12.36	16.43	29.53
17:40487189	rs144692706	C	T	ref/alt (all)	13	74	16.23	16.2	19.34	27.32	40.74	50.46	61.22	65.49	16.52	17.07	19.02	28.42	41.52	48.67	58.34	64.65	10.05	9.02	9.38	18.13	25.57	26.86	27.14	26.93	10.94	10.04	9.46	20.3	27.26	26.2	26.51	29.98
17:58195140	rs35617692	C	A	ref (male)	236	72.61	15.9	16.29	19.42	29.41	44.61	56.62	62.89	65.53	16.2	16.62	20.45	32.75	48.17	59.59	64.42	65.49	10.77	12.76	15.87	20.27	22.04	22.31	23.72	21.67	11.73	13.65	16.87	20.3	20.29	19.54	21.29	20.39
17:58195140	rs35617692	C	A	ref (female)	286	72.02	15.22	16.5	17.79	22.6	26.53	33.09	42.23	48.35	14.98	15.98	16.63	22.41	27.7	35.14	44.33	48.89	10.11	11.49	13.21	15.33	17.58	18.38	19.6	21.81	10.45	11.19	13.18	15.77	17.15	17.87	19.18	21.42
17:58195140	rs35617692	C	A	ref (all)	522	72.29	15.53	16.4	18.53	25.68	34.71	43.73	51.57	56.12	15.53	16.27	18.36	27.08	36.95	46.19	53.41	56.39	10.42	12.08	14.5	18.05	21.68	23.39	23.89	23.37	11.06	12.37	15.08	18.68	21.24	22.26	22.51	22.53
17:58195140	rs35617692	C	A	ref/alt (male)	4	71.86	31.57	27.82	29.7	37.52	64.08	70.62	71.9	75	28.45	23.45	28.77	51.27	60.95	67.53	70.33	70	12.28	15.55	19.19	27.38	38.27	31.14	26.8	17.68	17.66	18.62	23.09	39.86	38.52	28.12	28.25	21.14
17:58195140	rs35617692	C	A	ref/alt (female)	6	69.17	18.63	22.72	34.8	48.08	49.3	56.72	65.02	71.47	22.57	23.88	31.68	42.83	56.03	57.32	72.55	76.63	4.59	7.12	10.74	17.26	16.44	18.56	23.32	16.75	7.15	7.88	8.65	12.04	14.9	16.33	18.28	18.02
17:58195140	rs35617692	C	A	ref/alt (all)	10	70.25	23.81	24.76	32.76	43.86	55.21	62.28	67.77	72.88	24.92	23.71	30.52	46.21	58	61.4	71.66	73.98	10.64	11.55	14.93	22.48	28.29	25.32	25	17.21	12.79	13.26	16.13	27.2	27.07	22.39	22.83	19.6
18:70197682	rs12956068	T	G	ref (male)	236	72.47	15.97	16.35	19.38	29.2	44.57	56.57	62.74	65.44	16.25	16.65	20.5	32.76	48.03	59.43	64.29	65.36	10.73	12.76	15.93	20.37	22.5	22.6	23.72	21.65	11.72	13.58	16.98	20.89	20.71	19.74	21.49	20.48
18:70197682	rs12956068	T	G	ref (female)	291	71.95	15.28	16.61	18.11	23.08	26.98	33.51	42.65	48.75	15.13	16.13	16.91	22.78	28.26	35.54	44.82	49.33	10.06	11.47	13.4	15.8	17.87	18.68	19.96	21.96	10.46	11.2	13.29	15.97	17.6	18.12	19.56	21.65
18:70197682	rs12956068	T	G	ref (all)	527	72.18	15.59	16.49	18.68	25.82	34.86	43.84	51.65	56.22	15.63	16.36	18.52	27.25	37.11	46.24	53.54	56.51	10.37	12.06	14.6	18.25	21.9	23.51	23.91	23.35	11.06	12.33	15.16	19	21.44	22.29	22.62	22.59
18:70197682	rs12956068	T	G	ref/alt (male)	4	80.36	27.1	24.07	32.08	49.75	66.42	73.75	80.92	80.58	25.82	21.57	25.75	50.25	69.33	76.92	78.33	77.42	17.78	18.04	14.02	12.5	12.35	10.48	21.61	14.68	19.72	21.86	18.86	13.97	14.08	8.86	11.73	9.7
18:70197682	rs12956068	T	G	ref/alt (female)	1	75-80	17.9	21.4	27.9	35.7	34.3	54.3	55.7	71.4	16.4	20.7	25	37.1	34.3	52.1	70	85.7	0	0	0	0	0	0	0	0	0	0	0	0	0	0	0	0
18:70197682	rs12956068	T	G	ref/alt (all)	5	79.61	25.26	23.54	31.24	46.94	60	69.86	75.88	78.74	23.94	21.4	25.6	47.62	62.32	71.96	76.66	79.08	16.32	16.17	12.65	12.51	16.94	12.18	21.81	13.63	18.04	19.55	16.87	13.56	18.84	12.71	11.01	9.29
19:10224049	rs117064827	A	G	ref (male)	235	72.59	15.8	15.96	19	29.02	44.47	56.39	62.61	65.22	16.13	16.26	20.03	32.59	47.99	59.31	64.03	64.99	10.64	12.38	15.5	20.21	22.46	22.51	23.83	21.58	11.83	13.42	16.72	20.81	20.8	19.72	21.29	20.19
19:10224049	rs117064827	A	G	ref (female)	286	71.95	15.16	16.51	18.03	23.05	26.92	33.49	42.75	48.83	15.16	16.16	16.89	22.83	28.35	35.67	45.04	49.61	9.53	11.11	13.19	15.65	17.57	18.3	19.77	21.82	10.43	11.14	13.2	15.93	17.59	18.05	19.47	21.59
19:10224049	rs117064827	A	G	ref (all)	521	72.24	15.45	16.26	18.47	25.74	34.84	43.82	51.71	56.23	15.6	16.2	18.31	27.23	37.21	46.33	53.61	56.54	10.05	11.7	14.29	18.1	21.76	23.29	23.84	23.19	11.09	12.22	14.97	18.92	21.46	22.2	22.4	22.32
19:10224049	rs117064827	A	G	ref/alt (male)	5	73	32.76	40.76	47	54.26	66.82	78.6	83.1	87.76	29.18	38.82	47.1	54.92	66.76	79	87.6	92.66	13.75	13.69	14.49	15.1	14.17	10.64	9.69	9.41	11.17	11.75	8.2	12.33	8.11	6.19	14.68	9.82
19:10224049	rs117064827	A	G	ref/alt (female)	6	72.75	21.9	22.13	23.35	26.5	30.83	38.05	40.13	48.62	13.95	15.53	19.1	22.8	24.8	32.05	38.6	42.3	23.18	21.57	19.87	21	27.73	31.67	26.98	28.03	10.89	13.36	16.46	17.85	16.02	20.59	23.49	25.88
19:10224049	rs117064827	A	G	ref/alt (all)	11	72.87	26.84	30.6	34.1	39.12	47.19	56.48	59.66	66.41	20.87	26.12	31.83	37.4	43.87	53.39	60.87	65.19	20.2	20.62	21.2	23.14	28.84	31.72	29.96	29.13	13.37	17.16	19.31	22.33	24.62	28.2	31.53	32.22
19:13882951	rs77270337	G	A	ref (male)	234	72.68	16.24	16.71	19.83	30	45.65	57.55	63.73	66.55	16.44	16.83	20.79	33.4	48.68	59.87	64.91	66.08	11.06	12.93	16.09	20.46	22.3	22.19	23.63	21.12	12.02	13.77	17.09	20.88	20.81	19.78	21.35	20.19
19:13882951	rs77270337	G	A	ref (female)	288	71.95	15.39	16.71	18.1	23.06	27.06	33.67	42.84	49.04	15.21	16.21	16.89	22.78	28.29	35.69	45.07	49.64	10.06	11.48	13.32	15.63	17.75	18.58	19.87	21.93	10.48	11.22	13.09	15.82	17.49	18.04	19.52	21.61
19:13882951	rs77270337	G	A	ref (all)	522	72.27	15.77	16.71	18.88	26.18	35.39	44.38	52.21	56.89	15.76	16.49	18.64	27.54	37.43	46.53	53.96	57.01	10.53	12.15	14.65	18.29	21.96	23.5	24	23.26	11.22	12.43	15.14	19.01	21.58	22.35	22.63	22.52
19:13882951	rs77270337	G	A	ref/alt (male)	5	70.6	13.04	6.84	8.7	12.06	20.16	33.12	39.6	35.84	13.08	8.18	8.44	12.68	31.92	48.26	43.76	39.78	7.04	7.75	5.85	7.04	11.18	19.85	10.51	11.86	8.52	9.64	7.81	8.6	13.2	12.87	16.22	15.01
19:13882951	rs77270337	G	A	ref/alt (female)	4	73.26	8.22	10.7	20.82	27.4	22.88	27	31.88	33.95	10.1	11.35	20.57	26.72	27.45	28.2	33.15	36.15	4.77	6.59	17.34	24.11	23.2	24.03	22.36	19.25	4.84	6.88	22.64	24.01	22.44	21.67	19.89	25.1
19:13882951	rs77270337	G	A	alt (male)	1	60-65	12	10	17	9	2	13	19	14	25	35	35	55	61.7	81.7	78.3	73.3	0	0	0	0	0	0	0	0	0	0	0	0	0	0	0	0
19:13882951	rs77270337	G	A	ref/alt (all)	9	71.78	10.9	8.56	14.09	18.88	21.37	30.4	36.17	35	11.76	9.59	13.83	18.92	29.93	39.34	39.04	38.17	6.58	7.5	13.74	18.54	17.62	22.02	17.27	15.61	7.27	8.67	17.27	18.6	18.04	20	18.7	20.21
19:13882951	rs77270337	G	A	alt (all)	1	60-65	12	10	17	9	2	13	19	14	25	35	35	55	61.7	81.7	78.3	73.3	0	0	0	0	0	0	0	0	0	0	0	0	0	0	0	0
2:128268653	rs3958533	G	T	ref (male)	235	72.5	15.96	16.25	19.28	28.99	44.1	56.13	62.38	65.14	16.13	16.49	20.24	32.37	47.86	59.22	63.94	65.09	10.74	12.63	15.68	20.03	21.81	22.03	23.47	21.46	11.64	13.65	16.79	20.09	20.34	19.46	21.2	20.25
2:128268653	rs3958533	G	T	ref (female)	283	72.03	15.26	16.61	18.24	23.33	27.33	33.84	42.96	48.98	15.06	16.1	16.89	23.03	28.55	35.91	45.13	49.47	10.01	11.47	13.38	15.88	17.96	18.74	19.92	21.88	10.37	11.11	13.23	16.07	17.72	18.14	19.64	21.78
2:128268653	rs3958533	G	T	ref (all)	518	72.24	15.58	16.44	18.71	25.9	34.94	43.95	51.77	56.31	15.55	16.27	18.41	27.27	37.31	46.49	53.66	56.55	10.35	12.01	14.48	18.1	21.49	23.13	23.67	23.14	10.98	12.33	15.04	18.6	21.25	22.05	22.41	22.49
2:128268653	rs3958533	G	T	ref/alt (male)	5	77.37	25.4	27.46	34.2	55.36	83.96	91.06	93.96	91.5	29.5	28.16	37.2	65.2	72.9	83.1	91.9	87.86	16.77	19.2	22.36	22.38	22.32	20.15	18.21	12.26	18	14.58	19.49	31.1	26.17	18.52	13.77	14.74
2:128268653	rs3958533	G	T	ref/alt (female)	8	68.87	16.01	16.81	13.35	14.12	14.64	21.59	31.55	40.54	17.69	17.29	17.84	14.01	17.94	22.24	34.11	44.51	11.64	11.42	13.18	8.83	7.15	11.18	18.25	23.14	13.1	14.1	15.35	8.11	7.13	10.74	12.25	15.58
2:128268653	rs3958533	G	T	ref/alt (all)	13	72.14	19.62	20.91	21.37	29.98	41.3	48.31	55.55	60.14	22.23	21.47	25.28	33.7	39.08	45.65	56.34	61.18	14.58	15.77	20.05	25.36	36.88	37.09	35.42	31.65	16.23	15.23	19.49	32.13	31.78	32.86	30.91	26.03
20:3691399	rs143489222	C	T	ref (male)	239	72.59	16.16	16.49	19.63	29.63	45.02	56.93	63.12	65.7	16.43	16.72	20.66	33.16	48.5	59.87	64.63	65.6	11	12.93	16	20.43	22.55	22.57	23.83	21.69	11.98	13.8	17.03	20.89	20.76	19.65	21.42	20.45
20:3691399	rs143489222	C	T	ref (female)	288	72.02	15.33	16.7	18.27	23.26	27.15	33.75	42.92	49.18	15.18	16.21	17.04	22.97	28.46	35.68	45.06	49.85	10.07	11.5	13.42	15.81	17.91	18.72	19.98	21.86	10.48	11.22	13.31	16	17.59	18.12	19.65	21.54
20:3691399	rs143489222	C	T	ref (all)	527	72.28	15.71	16.6	18.89	26.15	35.26	44.26	52.08	56.67	15.75	16.44	18.69	27.6	37.55	46.65	53.94	57	10.51	12.17	14.66	18.33	22.02	23.57	24.01	23.28	11.2	12.46	15.22	19.06	21.55	22.35	22.67	22.46
20:3691399	rs143489222	C	T	ref/alt (male)	1	70-75	15	15	8.3	8.3	23.3	38.3	45	63.3	10	18.3	3.3	6.7	21.7	25	38.3	56.7	0	0	0	0	0	0	0	0	0	0	0	0	0	0	0	0
20:3691399	rs143489222	C	T	ref/alt (female)	4	67.86	12.95	11.2	9.15	13.07	16.15	21.2	26.27	23.3	12.45	11.4	9.48	12.62	15.45	28.93	33.77	20.8	7.47	5.13	6.31	10.21	6.88	9.54	4.26	12.11	6.69	7.51	7.21	8.63	8.99	16.16	7.25	13.49
20:3691399	rs143489222	C	T	ref/alt (all)	5	69.18	13.36	11.96	8.98	12.12	17.58	24.62	30.02	31.3	11.96	12.78	8.24	11.44	16.7	28.14	34.68	27.98	6.73	4.83	5.66	9.33	6.79	10.94	8.4	19.32	6.07	7.26	6.9	8.07	8.42	14.54	6.73	18.75
20:54171651	rs35873579	G	A	ref/oth (male)	11	70.94	18.34	18.18	23.5	28.53	51.34	67.44	73.34	73.8	18.8	18.45	24.95	33.42	58.34	72.05	74.36	73.91	8.89	11.32	21.11	21.02	15.91	19.55	22.31	23.05	7.69	12.85	21.75	17.5	16.54	12.76	17.66	17.33
20:54171651	rs35873579	G	A	ref/oth (female)	10	74.42	18.09	19.58	17.6	24.54	34.44	41.73	49.05	53.22	17.13	17.18	16.63	25.89	35.58	41.64	47.29	51.04	7.23	6.76	10.26	13.39	13.82	14.73	15.43	18.87	7.79	8.41	9.64	12.16	16.28	18.01	19.8	20.21
20:54171651	rs35873579	G	A	ref/oth (all)	21	72.6	18.22	18.85	20.69	26.63	43.29	55.2	61.77	64	18	17.84	20.99	29.83	47.5	57.57	61.47	63.02	8.14	9.45	17.09	17.91	17.17	21.64	22.83	23.53	7.79	10.98	17.59	15.65	19.97	21.69	23.08	21.96
20:54171651	rs35873579	G	A	ref (male)	228	72.7	16.05	16.4	19.42	29.51	44.63	56.39	62.5	65.29	16.25	16.6	20.36	33.13	47.99	59.24	64	65.16	11.09	12.99	15.71	20.42	22.82	22.6	23.81	21.54	12.13	13.82	16.77	21.07	20.87	19.79	21.53	20.51
20:54171651	rs35873579	G	A	ref (female)	278	72	15.29	16.68	18.36	23.34	27.03	33.59	42.78	49.06	15.13	16.23	17.14	22.94	28.23	35.68	45.06	49.74	10.14	11.57	13.48	15.82	17.86	18.71	19.99	21.87	10.58	11.3	13.38	16.08	17.57	18.01	19.58	21.72
20:54171651	rs35873579	G	A	ref (all)	506	72.31	15.64	16.55	18.83	26.12	34.96	43.86	51.67	56.37	15.64	16.4	18.59	27.53	37.13	46.3	53.6	56.69	10.58	12.24	14.53	18.3	22.06	23.48	23.9	23.18	11.32	12.5	15.09	19.17	21.5	22.18	22.55	22.53
20:54171651	rs35873579	G	A	ref/alt (male)	1	65-70	16	15	15	47	44	46	72	68	25	28	26	13	30	33	74	66	0	0	0	0	0	0	0	0	0	0	0	0	0	0	0	0
20:54171651	rs35873579	G	A	ref/alt (female)	4	63.43	8.25	5.92	4.58	4.83	6.5	12.75	20.82	21.93	10.5	7.42	3.58	7.67	13.5	14.07	28.25	26.05	4.09	2.85	2.25	3.46	6.65	1.79	9.89	16.96	0.87	3.29	4.52	5.3	8.02	6.39	7.36	8.1
20:54171651	rs35873579	G	A	ref/alt (all)	5	64.2	9.8	7.74	6.66	13.26	14	19.4	31.06	31.14	13.4	11.54	8.06	8.74	16.8	17.86	37.4	34.04	4.79	4.44	4.63	17.15	16.14	13.4	22.3	23.87	5.85	8.74	9.84	5.2	9.74	9.49	19.45	17.55
20:62351710	rs78026347	G	A	ref (male)	234	72.42	16.19	16.5	19.55	29.21	44.62	56.63	62.72	65.62	16.35	16.69	20.35	32.64	47.95	59.38	64.1	65.52	10.98	12.99	16.01	20.3	22.37	22.45	23.7	21.5	11.96	13.87	16.99	20.65	20.52	19.58	21.32	20.31
20:62351710	rs78026347	G	A	ref (female)	292	71.96	15.29	16.63	18.14	23.12	27	33.58	42.69	48.83	15.14	16.14	16.94	22.83	28.28	35.59	44.91	49.46	10.04	11.45	13.39	15.79	17.85	18.68	19.94	21.96	10.44	11.19	13.28	15.97	17.57	18.11	19.58	21.72
20:62351710	rs78026347	G	A	ref (all)	526	72.17	15.69	16.57	18.77	25.83	34.84	43.83	51.6	56.3	15.68	16.39	18.46	27.2	37.03	46.17	53.45	56.6	10.48	12.16	14.63	18.19	21.82	23.44	23.87	23.3	11.16	12.46	15.14	18.84	21.31	22.19	22.5	22.56
20:62351710	rs78026347	G	A	ref/alt (male)	6	79.31	15	15.8	20.92	42.42	57.33	65.75	75.47	68.55	18.67	18.13	30.08	49.22	65.42	73.22	80.83	67.08	10.9	8.9	14.89	21.47	25.73	24.57	24.51	26.33	11.57	9.13	15.63	24.28	23.82	21.18	19.67	24.08
20:62351710	rs78026347	G	A	ref/alt (all)	6	79.31	15	15.8	20.92	42.42	57.33	65.75	75.47	68.55	18.67	18.13	30.08	49.22	65.42	73.22	80.83	67.08	10.9	8.9	14.89	21.47	25.73	24.57	24.51	26.33	11.57	9.13	15.63	24.28	23.82	21.18	19.67	24.08
3:151190791	rs34501514	G	T	ref (male)	239	72.66	16.18	16.51	19.64	29.64	45.09	57.03	63.26	65.92	16.44	16.76	20.66	33.17	48.54	59.9	64.72	65.84	11	12.92	16	20.42	22.47	22.44	23.62	21.38	11.97	13.79	17.03	20.88	20.7	19.58	21.26	20.01
3:151190791	rs34501514	G	T	ref (female)	288	72.05	15.36	16.67	18.22	23.21	27.04	33.63	42.82	48.98	15.2	16.21	17	22.91	28.3	35.65	45.02	49.55	10.08	11.47	13.39	15.78	17.81	18.64	19.78	21.79	10.5	11.23	13.33	16	17.57	18.02	19.49	21.69
3:151190791	rs34501514	G	T	ref (all)	527	72.33	15.73	16.6	18.86	26.12	35.22	44.24	52.09	56.66	15.76	16.46	18.66	27.56	37.48	46.65	53.96	56.94	10.51	12.15	14.65	18.32	21.98	23.54	23.88	23.19	11.21	12.46	15.23	19.07	21.56	22.3	22.56	22.46
3:151190791	rs34501514	G	T	ref/alt (male)	1	55-60	10	8.3	6.7	6.7	8.3	15	11.7	10	8.3	8.3	5	5	11.7	16.7	16.7	0	0	0	0	0	0	0	0	0	0	0	0	0	0	0	0	0
3:151190791	rs34501514	G	T	ref/alt (female)	4	65.89	10.53	13.4	12.43	17.2	24.38	30.25	33.88	37.95	11.03	11.07	12.38	17.32	27	31.2	36.67	42.4	4.75	8.91	11.77	15.46	20.18	21.51	28	30.13	3.54	5.45	7.99	12.5	17.25	23.41	23.62	22.12
3:151190791	rs34501514	G	T	ref/alt (all)	5	63.99	10.42	12.38	11.28	15.1	21.16	27.2	29.44	32.36	10.48	10.52	10.9	14.86	23.94	28.3	32.68	33.92	4.25	8.22	10.77	14.46	19.16	20.18	26.57	29.18	3.35	5	7.73	12.22	16.6	21.73	22.59	26.06
3:39107084	rs575892658	T	A	ref (male)	240	72.6	16.16	16.48	19.59	29.54	44.93	56.86	63.04	65.69	16.41	16.73	20.59	33.05	48.38	59.72	64.52	65.56	10.98	12.9	15.99	20.43	22.55	22.55	23.8	21.64	11.96	13.77	17.03	20.91	20.79	19.74	21.44	20.41
3:39107084	rs575892658	T	A	ref (female)	287	71.97	15.45	16.79	18.39	23.38	27.27	33.79	42.97	49.29	15.22	16.26	17.13	23.08	28.52	35.86	45.2	49.91	9.97	11.45	13.35	15.77	17.83	18.72	19.96	21.82	10.49	11.22	13.29	15.96	17.57	18.09	19.56	21.49
3:39107084	rs575892658	T	A	ref (all)	527	72.26	15.77	16.65	18.94	26.19	35.31	44.29	52.11	56.76	15.76	16.48	18.71	27.62	37.57	46.72	54	57.04	10.45	12.14	14.63	18.3	21.96	23.55	23.98	23.22	11.2	12.45	15.21	19.04	21.51	22.29	22.59	22.4
3:39107084	rs575892658	T	A	ref/alt (female)	5	71.38	6.36	7.04	3.72	8.46	11.82	21.46	27	22.14	10.26	9.32	6.02	8.56	14.54	20.44	28	23.6	10.17	5.59	4	8.41	10.59	10.64	10.3	10.87	5.87	5.7	5.75	8.26	10.91	12.35	11.22	18.96
3:39107084	rs575892658	T	A	ref/alt (all)	5	71.38	6.36	7.04	3.72	8.46	11.82	21.46	27	22.14	10.26	9.32	6.02	8.56	14.54	20.44	28	23.6	10.17	5.59	4	8.41	10.59	10.64	10.3	10.87	5.87	5.7	5.75	8.26	10.91	12.35	11.22	18.96
4:108014444	rs61735992	T	G	ref (male)	234	72.5	16.02	16.36	19.49	29.32	44.7	56.7	62.95	65.78	16.21	16.59	20.42	32.78	48.03	59.48	64.26	65.57	11.03	12.99	16	20.52	22.69	22.62	24.04	21.71	11.99	13.82	16.96	20.94	20.77	19.83	21.5	20.56
4:108014444	rs61735992	T	G	ref (female)	286	71.97	15.25	16.65	18.08	22.86	26.68	33.11	42.15	48.34	15.04	16.11	16.91	22.6	27.88	35.15	44.36	48.93	10.05	11.51	13.32	15.49	17.6	18.32	19.45	21.75	10.47	11.23	13.27	15.88	17.42	17.93	19.23	21.53
4:108014444	rs61735992	T	G	ref (all)	520	72.21	15.6	16.52	18.71	25.77	34.79	43.73	51.51	56.19	15.56	16.32	18.49	27.18	36.95	46.1	53.31	56.42	10.51	12.2	14.61	18.22	21.97	23.51	23.99	23.4	11.2	12.46	15.14	19.02	21.48	22.37	22.57	22.66
4:108014444	rs61735992	T	G	ref/alt (male)	6	76.34	21.38	21.05	23.48	38.07	54.1	62.78	66.4	62.22	24.17	22.3	27.35	43.83	62.08	68.97	74.53	65.28	6.97	7.09	15	14.3	12.75	18.83	10.69	18.57	7.32	10.36	18.33	16.43	16.51	12.37	16.02	13.03
4:108014444	rs61735992	T	G	ref/alt (female)	6	71.62	17.55	15.53	20.92	35.92	42.47	56.05	68.47	71.97	19.95	17.83	18.47	34.05	47.22	56.8	71.27	74.55	9.2	7.91	15.84	22.93	22.02	21.88	25.29	19.14	7.58	9.01	13.53	16.14	13.91	13.81	17.69	14.93
4:108014444	rs61735992	T	G	ref/alt (all)	12	73.98	19.47	18.29	22.2	36.99	48.28	59.42	67.43	67.09	22.06	20.07	22.91	38.94	54.65	62.88	72.9	69.92	8.39	8	15.48	19.14	18.91	20.69	19.44	19.48	7.74	9.96	16.71	17	16.98	14.45	16.95	14.76
6:166382716	rs550593206	C	A	ref (male)	236	72.52	16.2	16.53	19.59	29.56	44.93	56.83	63.03	65.7	16.43	16.86	20.66	33.19	48.41	59.81	64.54	65.72	11.05	12.96	15.93	20.33	22.57	22.5	23.82	21.81	12.01	13.81	16.94	20.83	20.75	19.62	21.4	20.38
6:166382716	rs550593206	C	A	ref (female)	285	71.87	15.14	16.43	17.95	22.75	26.37	32.96	42.02	48.25	14.84	15.9	16.76	22.55	27.77	35.1	44.29	48.95	10	11.31	13.29	15.41	17.19	18.11	19.39	21.72	9.94	10.85	13.15	15.65	17.03	17.68	19.03	21.57
6:166382716	rs550593206	C	A	ref (all)	521	72.17	15.62	16.47	18.69	25.84	34.78	43.77	51.54	56.15	15.56	16.33	18.52	27.37	37.12	46.29	53.46	56.54	10.5	12.08	14.57	18.13	21.86	23.45	23.92	23.43	10.96	12.29	15.11	18.94	21.43	22.29	22.52	22.63
6:166382716	rs550593206	C	A	ref/alt (male)	4	76.84	13.32	13.57	19.18	28.25	44.9	58.55	63.75	65.2	15	9.28	16.77	25.02	46.67	54.2	63.25	56.47	4.99	8.2	18.97	25.82	21	25.3	22.86	5.79	8.07	8.58	21.2	23.79	23.17	25.19	23.94	19.98
6:166382716	rs550593206	C	A	ref/alt (female)	7	75.61	21.4	24.76	26.11	38.37	52.76	58.81	70.23	72.46	27.33	26.09	24.26	34.5	49.29	55.79	70.07	70.2	9.89	14.02	14.63	22.27	24	23.51	22.4	18.63	19.28	18.11	16.11	22.91	24.9	23.26	24.3	17.2
6:166382716	rs550593206	C	A	ref/alt (all)	11	76.06	18.46	20.69	23.59	34.69	49.9	58.72	67.87	69.82	22.85	19.97	21.54	31.05	48.34	55.21	67.59	65.21	9.29	13.36	16.68	24.12	23.26	24.17	22.78	15.66	17.19	17.35	18.48	23.67	24.32	23.99	24.39	19.42
6:77463033	rs130060	A	C	ref (male)	232	72.46	16.24	16.56	19.57	29.59	44.52	56.42	62.5	65.49	16.45	16.85	20.64	33.19	47.96	59.32	64.14	65.51	11.06	12.99	16.12	20.59	22.66	22.72	23.78	21.7	12.05	13.85	17.1	20.98	20.89	19.86	21.28	20.33
6:77463033	rs130060	A	C	ref (female)	288	71.92	15.18	16.54	17.98	22.83	26.63	33.26	42.33	48.51	15.09	16.11	16.8	22.57	27.97	35.31	44.63	49.18	9.94	11.37	13.29	15.63	17.57	18.52	19.7	21.83	10.43	11.15	13.2	15.85	17.34	18.03	19.46	21.62
6:77463033	rs130060	A	C	ref (all)	520	72.16	15.65	16.55	18.69	25.85	34.61	43.59	51.33	56.09	15.7	16.44	18.51	27.31	36.89	46.02	53.33	56.47	10.46	12.12	14.64	18.33	21.89	23.51	23.83	23.35	11.2	12.43	15.19	19.06	21.45	22.33	22.49	22.56
6:77463033	rs130060	A	C	ref/alt (male)	8	76.66	13.85	14.09	20.22	28.25	56.84	69.6	78.76	71.41	15.16	13.14	19.09	29.23	60.79	71.49	75.6	67.25	8.25	9.68	11.69	15.01	14.78	11.19	18.54	18.9	8.73	10.55	14.73	18.47	12.48	10.46	23.16	22.66
6:77463033	rs130060	A	C	ref/alt (female)	4	74.74	23.77	22.95	29.52	44.2	53.88	56.28	68.98	71.67	18.75	18.65	27.1	41.8	50.95	55.95	65.03	69.08	13.38	15.06	15.26	12.18	16.98	16.28	19.54	19.33	10.97	13.61	14.84	12.75	19.38	10.9	17.59	19.43
6:77463033	rs130060	A	C	ref/alt (all)	12	76.02	17.16	17.04	23.33	33.57	55.85	65.16	75.5	71.5	16.36	14.97	21.76	33.42	57.51	66.31	72.08	67.86	11.27	12.47	13.71	16.01	15.61	14.54	19.43	19.05	9.68	11.95	15.24	17.8	15.83	12.89	22.03	21.65
7:107975743	rs28750165	G	A	ref (male)	239	72.66	16.18	16.51	19.64	29.64	45.09	57.03	63.26	65.92	16.44	16.76	20.66	33.17	48.54	59.9	64.72	65.84	11	12.92	16	20.42	22.47	22.44	23.62	21.38	11.97	13.79	17.03	20.88	20.7	19.58	21.26	20.01
7:107975743	rs28750165	G	A	ref (female)	288	71.98	15.24	16.54	18.2	23.22	27.11	33.74	42.83	49.06	15.09	16.1	16.99	22.93	28.39	35.73	44.89	49.62	9.95	11.33	13.4	15.8	17.9	18.71	20	21.88	10.35	11.07	13.29	16	17.61	18.08	19.61	21.63
7:107975743	rs28750165	G	A	ref (all)	527	72.29	15.66	16.53	18.85	26.13	35.26	44.3	52.1	56.71	15.7	16.4	18.65	27.57	37.53	46.69	53.88	56.97	10.45	12.07	14.65	18.33	22.01	23.54	23.98	23.22	11.13	12.38	15.21	19.07	21.55	22.3	22.64	22.42
7:107975743	rs28750165	G	A	ref/alt (male)	1	55-60	10	8.3	6.7	6.7	8.3	15	11.7	10	8.3	8.3	5	5	11.7	16.7	16.7	0	0	0	0	0	0	0	0	0	0	0	0	0	0	0	0	0
7:107975743	rs28750165	G	A	ref/alt (female)	4	70.67	19.52	22.65	14.12	16.3	19.27	22.35	32.62	31.85	18.9	19.62	13.4	15.88	20.32	25.38	46.25	37.8	14.42	17.14	12.08	13.13	10.63	12.23	12.07	21.47	15.54	17.24	11.67	11.18	12.44	18.03	17.09	24.28
7:107975743	rs28750165	G	A	ref/alt (all)	5	67.81	17.62	19.78	12.64	14.38	17.08	20.88	28.44	27.48	16.78	17.36	11.72	13.7	18.6	23.64	40.34	30.24	13.45	16.37	11.21	12.35	10.47	11.33	13.66	21.1	14.53	16.07	10.96	10.91	11.65	16.5	19.33	26.46
7:1547804	rs61747419	G	A	ref (male)	234	72.48	16.33	16.6	19.59	29.45	44.64	56.6	62.75	65.43	16.51	16.8	20.64	33.01	48.15	59.53	64.26	65.23	11.02	13.01	16.06	20.53	22.54	22.62	23.85	21.66	12.06	13.85	17.12	21.04	20.94	19.88	21.51	20.4
7:1547804	rs61747419	G	A	ref (female)	292	71.96	15.29	16.63	18.14	23.12	27	33.58	42.69	48.83	15.14	16.14	16.94	22.83	28.28	35.59	44.91	49.46	10.04	11.45	13.39	15.79	17.85	18.68	19.94	21.96	10.44	11.19	13.28	15.97	17.57	18.11	19.58	21.72
7:1547804	rs61747419	G	A	ref (all)	526	72.19	15.75	16.62	18.79	25.94	34.85	43.82	51.62	56.21	15.75	16.44	18.58	27.36	37.12	46.24	53.52	56.48	10.5	12.17	14.65	18.32	21.9	23.5	23.94	23.33	11.21	12.45	15.22	19.08	21.54	22.35	22.61	22.55
7:1547804	rs61747419	G	A	ref/alt (male)	6	77.02	9.38	11.77	19.52	33.27	56.18	66.98	74.33	75.98	12.32	13.9	18.77	34.6	57.45	67.3	74.52	78.43	6.44	5.74	12.96	15.88	19.91	17.08	18.81	18.14	5.83	9.83	13.04	15.21	10.4	10.26	15.85	16.29
7:1547804	rs61747419	G	A	ref/alt (all)	6	77.02	9.38	11.77	19.52	33.27	56.18	66.98	74.33	75.98	12.32	13.9	18.77	34.6	57.45	67.3	74.52	78.43	6.44	5.74	12.96	15.88	19.91	17.08	18.81	18.14	5.83	9.83	13.04	15.21	10.4	10.26	15.85	16.29
7:73769649	rs139191328	G	A	ref (male)	233	72.49	15.92	16.19	19.11	29.17	44.47	56.51	62.7	65.42	16.16	16.38	20.09	32.56	48	59.42	64.3	65.27	10.83	12.78	15.73	20.49	22.52	22.65	23.76	21.77	11.74	13.53	16.75	20.92	20.8	19.7	21.32	20.4
7:73769649	rs139191328	G	A	ref (female)	290	71.93	15.27	16.55	17.94	22.98	26.91	33.43	42.46	48.6	15.09	16.04	16.75	22.62	28.17	35.52	44.71	49.29	10.07	11.43	13.17	15.65	17.86	18.65	19.8	21.86	10.46	11.16	13.11	15.81	17.57	18.15	19.49	21.69
7:73769649	rs139191328	G	A	ref (all)	523	72.18	15.56	16.39	18.47	25.74	34.74	43.71	51.48	56.09	15.57	16.2	18.24	27.05	37	46.17	53.44	56.41	10.42	12.05	14.38	18.23	21.88	23.52	23.87	23.36	11.06	12.28	14.94	18.92	21.47	22.29	22.54	22.57
7:73769649	rs139191328	G	A	ref/alt (male)	7	76.26	24.06	26.07	35.36	41.79	60.24	68.21	74.41	74.89	24.64	28.21	37.26	49.64	61.07	69.76	71.9	75.23	12.98	13.24	16.64	13.66	17.54	15.36	22.53	14.02	15.61	16.45	17.66	12.07	16.14	18.45	24.06	18.32
7:73769649	rs139191328	G	A	ref/alt (female)	2	76.48	18.35	28.35	46.65	44.15	40	55.85	76.65	81.65	22.5	30.85	45	53.35	45	45.85	73.35	74.15	3.35	6.65	13.35	20.85	10	4.15	8.35	8.35	2.5	0.85	5	6.65	5	4.15	6.65	4.15
7:73769649	rs139191328	G	A	ref/alt (all)	9	76.31	22.79	26.58	37.87	42.31	55.74	65.47	74.91	76.39	24.17	28.8	38.98	50.47	57.5	64.44	72.22	74.99	11.8	12.13	16.64	15.58	18.23	14.62	20.28	13.27	13.84	14.56	16.08	11.2	15.9	19.17	21.45	16.28
9:105635214	rs41313301	A	G	ref (male)	234	72.64	16.2	16.55	19.74	29.9	45.5	57.51	63.5	66.11	16.46	16.85	20.72	33.47	49.08	60.36	65.04	66.02	11.07	12.97	16.01	20.37	22.32	22.3	23.71	21.4	12.06	13.87	17.05	20.84	20.35	19.32	21.26	20.22
9:105635214	rs41313301	A	G	ref (female)	287	71.99	15.29	16.59	18.21	23.22	27.05	33.62	42.65	48.79	15.15	16.1	16.96	22.86	28.31	35.62	44.96	49.47	10.1	11.5	13.43	15.87	17.97	18.75	20.08	22.06	10.47	11.22	13.34	16.04	17.65	18.16	19.64	21.76
9:105635214	rs41313301	A	G	ref (all)	521	72.29	15.7	16.57	18.9	26.22	35.33	44.35	52.01	56.57	15.74	16.44	18.65	27.62	37.64	46.73	53.98	56.9	10.56	12.18	14.66	18.33	22.04	23.63	24.13	23.41	11.23	12.49	15.24	19.09	21.55	22.38	22.7	22.63
9:105635214	rs41313301	A	G	ref/alt (male)	6	70.75	14.53	13.9	13.78	15.72	23.02	31.33	45.03	49.32	14.32	11.97	15.52	16.9	21.42	34.95	44.32	47.65	6.31	9.57	13.85	18.09	20.43	16.74	20.3	24.47	6.41	7.81	15.15	16.89	19.91	19.91	18.53	19.82
9:105635214	rs41313301	A	G	ref/alt (female)	5	70.21	15.54	18.64	14.18	17.44	24.5	31.32	45.36	50.84	14.46	18.82	15.88	21.4	26.4	34.02	42.02	48.92	5.97	7.54	10.12	8.27	8.22	13.91	8.58	14.7	8.58	8.53	8.71	11.22	11.79	15.32	15.07	18.87
9:105635214	rs41313301	A	G	ref/alt (all)	11	70.51	14.99	16.05	13.96	16.5	23.69	31.33	45.18	50.01	14.38	15.08	15.68	18.95	23.68	34.53	43.27	48.23	6.18	9.02	12.3	14.5	16.09	15.51	16.07	20.62	7.47	8.83	12.64	14.76	16.9	17.98	17.08	19.4
9:108862962	rs41278347	G	A	ref (male)	237	72.57	16.06	16.33	19.31	29.35	44.69	56.62	62.69	65.33	16.28	16.54	20.37	32.98	48.12	59.42	64.16	65.25	10.78	12.74	15.77	20.36	22.42	22.49	23.58	21.47	11.76	13.54	16.81	20.91	20.67	19.56	21.25	20.28
9:108862962	rs41278347	G	A	ref (female)	290	72	15.29	16.65	18.15	23.15	26.93	33.51	42.65	48.82	15.12	16.15	16.94	22.81	28.17	35.52	44.83	49.41	10.07	11.48	13.43	15.84	17.89	18.72	20	22.03	10.48	11.23	13.31	15.99	17.56	18.12	19.61	21.78
9:108862962	rs41278347	G	A	ref (all)	527	72.26	15.64	16.51	18.67	25.93	34.92	43.9	51.66	56.25	15.64	16.33	18.48	27.38	37.14	46.27	53.52	56.53	10.4	12.06	14.54	18.28	21.91	23.5	23.86	23.27	11.09	12.32	15.08	19.05	21.45	22.23	22.52	22.54
9:108862962	rs41278347	G	A	ref/alt (male)	3	75.04	23.9	27.93	41.4	45	63.9	75.7	91	94.17	26.27	31.53	38.2	38.9	69.6	83.6	92.93	90.7	20.08	19.15	18.15	20.41	24.21	19.32	25.13	15.32	20.38	21.76	23.84	20.08	19.24	19.24	16.95	14.09
9:108862962	rs41278347	G	A	ref/alt (female)	2	66.4	15.25	13.15	16.25	20	36.9	43.15	49.4	49.4	17.3	15.05	16.25	26.25	43.75	46.25	56.9	56.9	3.55	3.15	1.25	2.5	3.1	8.15	0.6	8.1	1	1.25	6.25	11.25	11.25	13.75	8.1	1.9
9:108862962	rs41278347	G	A	ref/alt (all)	5	71.58	20.44	22.02	31.34	35	53.1	62.68	74.36	76.26	22.68	24.94	29.42	33.84	59.26	68.66	78.52	77.18	16.27	16.62	18.71	20.06	23.03	22.47	28.19	25.46	16.4	18.71	21.73	18.19	20.81	25.15	22.59	19.87
9:15874587	rs149814894	T	G	ref (male)	234	72.36	16.26	16.43	19.31	28.97	44.32	56.2	62.29	65.14	16.44	16.66	20.38	32.35	47.89	59.21	63.97	65.02	11.06	13.02	16	20.25	22.43	22.32	23.57	21.61	12.05	13.91	17.04	20.66	20.76	19.59	21.34	20.29
9:15874587	rs149814894	T	G	ref (female)	288	71.89	15.14	16.51	18.01	23.05	26.97	33.53	42.66	48.56	14.99	16.03	16.86	22.71	28.27	35.59	44.78	49.3	9.99	11.4	13.38	15.82	17.93	18.75	20.03	21.95	10.39	11.13	13.27	15.96	17.66	18.18	19.62	21.77
9:15874587	rs149814894	T	G	ref (all)	522	72.1	15.64	16.47	18.59	25.7	34.75	43.69	51.46	55.99	15.64	16.31	18.44	27.03	37.07	46.17	53.38	56.35	10.5	12.15	14.63	18.18	21.85	23.33	23.79	23.31	11.19	12.46	15.18	18.84	21.46	22.19	22.53	22.52
9:15874587	rs149814894	T	G	ref/alt (male)	6	81.73	12.17	18.35	30.55	51.93	68.77	82.55	92.45	87.22	14.93	19.63	28.75	60.55	67.5	79.83	86.1	86.68	6.34	6.12	10.75	13.86	11.83	15.46	10.48	6.9	7.33	5.73	14.47	8.26	10.31	14.04	12.03	12.45
9:15874587	rs149814894	T	G	ref/alt (female)	4	77.26	26.47	25.45	27.4	28.38	29.68	36.98	45.35	67.92	26.07	24.12	22.88	31.85	28.85	36.08	54.5	61.05	6.89	11.64	10.33	12.04	9.89	12.51	11.29	11.91	8.38	12.58	12.34	13.51	8.92	12.1	13.06	12.71
9:15874587	rs149814894	T	G	ref/alt (all)	10	79.94	17.89	21.19	29.29	42.51	53.13	64.32	73.61	79.5	19.39	21.43	26.4	49.07	52.04	62.33	73.46	76.43	9.61	9.42	10.7	17.51	22.13	26.54	25.48	13.22	9.49	9.37	13.96	17.65	21.31	25.23	19.87	17.76
9:420579	rs116920018	A	G	ref (male)	236	72.6	16.08	16.41	19.58	29.24	44.49	56.56	62.75	65.44	16.12	16.51	20.51	32.76	48.06	59.45	64.19	65.26	10.95	12.76	15.91	20.29	22.47	22.62	23.85	21.71	11.73	13.62	17.02	20.79	20.79	19.78	21.41	20.38
9:420579	rs116920018	A	G	ref (female)	291	72.01	15.31	16.62	18.13	23.1	26.94	33.52	42.66	48.8	15.14	16.12	16.92	22.8	28.24	35.56	44.86	49.42	10.06	11.47	13.41	15.81	17.84	18.69	19.97	21.99	10.46	11.2	13.3	15.99	17.58	18.14	19.6	21.74
9:420579	rs116920018	A	G	ref (all)	527	72.28	15.65	16.53	18.78	25.85	34.8	43.84	51.66	56.25	15.58	16.3	18.53	27.26	37.11	46.26	53.52	56.51	10.47	12.07	14.6	18.22	21.86	23.52	23.97	23.38	11.06	12.34	15.18	18.95	21.48	22.31	22.58	22.57
9:420579	rs116920018	A	G	ref/alt (male)	4	72.38	20.75	20.75	20.25	47.12	71	74.38	80.12	80.38	33.38	29.5	25.12	50.38	67.75	75.88	84	83.25	11.9	18.87	19.83	20.94	5.23	5.69	11.83	8.76	13.01	16.47	16.85	20.57	7.3	6	12.14	12.81
9:420579	rs116920018	A	G	ref/alt (female)	1	55-60	11.3	17.5	20	31.3	46.3	51.3	53.8	57.5	15	22.5	22.5	31.3	41.3	45	58.8	61.3	0	0	0	0	0	0	0	0	0	0	0	0	0	0	0	0
9:420579	rs116920018	A	G	ref/alt (all)	5	69.38	18.86	20.1	20.2	43.96	66.06	69.76	74.86	75.8	29.7	28.1	24.6	46.56	62.46	69.7	78.96	78.86	11.3	16.93	17.74	19.77	10.93	10.54	14.93	12.04	13.76	15	15.1	19.91	12.43	13.47	14.82	14.44

## Sheet: TT TV
TwinsUK cohort thresholds for TwinsUK variants
							Average thresholds (right ear)/dB								Average thresholds (left ear)/dB								Threshold standard deviation (right ear)/dB								Threshold standard deviation (left ear)/dB
Coordinate	Variant ID	Reference	Alternate	Genotype group	Total individuals	Average age/y	125	250	500	1000	2000	4000	6000	8000	125	250	500	1000	2000	4000	6000	8000	125	250	500	1000	2000	4000	6000	8000	125	250	500	1000	2000	4000	6000	8000
1:19285998	rs148340817	C	T	ref (female)	144	64.63	21.38	24.58	24.17	18.96	21.36	28.52	34.75	43.08	19.23	22.89	21.97	19.27	20.84	29.61	37.1	44.15	9.55	8.97	9.66	11.1	15.51	17.72	20.35	24.03	9.55	10.94	12.5	14.12	17.05	19.93	21.68	25.29
1:19285998	rs148340817	C	T	ref (all)	144	64.63	21.38	24.58	24.17	18.96	21.36	28.52	34.75	43.08	19.23	22.89	21.97	19.27	20.84	29.61	37.1	44.15	9.55	8.97	9.66	11.1	15.51	17.72	20.35	24.03	9.55	10.94	12.5	14.12	17.05	19.93	21.68	25.29
1:19285998	rs148340817	C	T	ref/alt (female)	5	67.2	25	30	30	21	35	41	58	64	25	30	28	26	30	42	59	71	10	8.94	8.37	8	17.61	23.32	26.94	25.96	10.61	9.49	6	6.63	10.49	24.82	25.57	29.73
1:19285998	rs148340817	C	T	ref/alt (all)	5	67.2	25	30	30	21	35	41	58	64	25	30	28	26	30	42	59	71	10	8.94	8.37	8	17.61	23.32	26.94	25.96	10.61	9.49	6	6.63	10.49	24.82	25.57	29.73
2:166409937	rs62622799	T	C	ref (female)	69	65.43	23.48	26.69	25.52	19.06	20.29	27.61	34.57	42.43	21.03	25.07	24.63	20.87	21.67	28.33	38.68	45.3	10.48	9.72	10.83	11.77	14.42	17.27	19.68	24.03	11.62	13.71	16.28	17.07	18.68	21	21.67	26.6
2:166409937	rs62622799	T	C	ref (all)	69	65.43	23.48	26.69	25.52	19.06	20.29	27.61	34.57	42.43	21.03	25.07	24.63	20.87	21.67	28.33	38.68	45.3	10.48	9.72	10.83	11.77	14.42	17.27	19.68	24.03	11.62	13.71	16.28	17.07	18.68	21	21.67	26.6
2:166409937	rs62622799	T	C	ref/alt (female)	6	64.67	20.83	24.17	26.67	25	40.83	52.5	65	69.17	21.67	24.17	25.83	30	37.5	49.17	63.33	77.5	9.75	6.72	4.71	10.8	23.35	21.36	13.23	13.97	6.87	5.34	3.44	14.43	21.75	25.07	18.18	14.93
2:166409937	rs62622799	T	C	ref/alt (all)	6	64.67	20.83	24.17	26.67	25	40.83	52.5	65	69.17	21.67	24.17	25.83	30	37.5	49.17	63.33	77.5	9.75	6.72	4.71	10.8	23.35	21.36	13.23	13.97	6.87	5.34	3.44	14.43	21.75	25.07	18.18	14.93
4:108014444	rs61735992	T	G	ref (female)	144	64.51	21.34	24.61	24.21	18.68	21.26	28.17	34.61	42.83	19.37	23.21	22.25	19.44	20.52	29.15	36.96	44.01	9.43	9.02	9.53	10.42	15.09	17.31	20.39	23.78	9.48	11.07	12.44	13.98	16.28	19.63	21.37	25.32
4:108014444	rs61735992	T	G	ref (all)	144	64.51	21.34	24.61	24.21	18.68	21.26	28.17	34.61	42.83	19.37	23.21	22.25	19.44	20.52	29.15	36.96	44.01	9.43	9.02	9.53	10.42	15.09	17.31	20.39	23.78	9.48	11.07	12.44	13.98	16.28	19.63	21.37	25.32
4:108014444	rs61735992	T	G	ref/alt (female)	5	70.6	26	29	30	29	38	51	62	71	20	21	20	21	39	55	63	75	12.41	8	12.75	19.6	24.21	24.58	21.82	25.77	13.04	7.35	10.49	13.93	24.37	21.45	29.09	24.9
4:108014444	rs61735992	T	G	ref/alt (all)	5	70.6	26	29	30	29	38	51	62	71	20	21	20	21	39	55	63	75	12.41	8	12.75	19.6	24.21	24.58	21.82	25.77	13.04	7.35	10.49	13.93	24.37	21.45	29.09	24.9
6:83398481	rs151111787	T	A	ref (female)	144	64.86	21.7	24.86	24.46	19.24	22.27	29.44	36.41	44.48	19.56	23.32	22.32	19.65	21.4	30.32	38.53	45.88	9.58	9.1	9.79	11.14	15.83	18.14	20.87	24.32	9.75	11.11	12.57	14.17	17.13	20.39	22.19	25.91
6:83398481	rs151111787	T	A	ref (all)	144	64.86	21.7	24.86	24.46	19.24	22.27	29.44	36.41	44.48	19.56	23.32	22.32	19.65	21.4	30.32	38.53	45.88	9.58	9.1	9.79	11.14	15.83	18.14	20.87	24.32	9.75	11.11	12.57	14.17	17.13	20.39	22.19	25.91
6:83398481	rs151111787	T	A	ref/alt (female)	5	60.6	16	22	22	13	9	15	11	24	15	18	18	15	14	22	18	22	8	6	5.1	2.45	5.83	8.37	3.74	16.85	3.16	2.45	2.45	4.47	7.35	13.27	8.12	11.66
6:83398481	rs151111787	T	A	ref/alt (all)	5	60.6	16	22	22	13	9	15	11	24	15	18	18	15	14	22	18	22	8	6	5.1	2.45	5.83	8.37	3.74	16.85	3.16	2.45	2.45	4.47	7.35	13.27	8.12	11.66

## Sheet: MT TV
MUSC cohort thresholds for TwinsUK variants
							Average thresholds (right ear)/dB								Average thresholds (left ear)/dB								Threshold standard deviation (right ear)/dB								Threshold standard deviation (left ear)/dB
Coordinate	Variant ID	Reference	Alternate	Genotype group	Total individuals	Average age/y	250	500	1000	2000	3000	4000	6000	8000	250	500	1000	2000	3000	4000	6000	8000	250	500	1000	2000	3000	4000	6000	8000	250	500	1000	2000	3000	4000	6000	8000
1:19285998	rs148340817	C	T	ref (male)	225	72.69	16.02	16.22	19.29	29.1	44.39	56.59	63.02	65.7	16.43	16.46	20.23	32.7	48.16	59.87	64.92	65.72	11.09	12.9	15.89	20.38	22.6	22.91	24.25	21.84	12.14	13.7	16.83	21	20.97	19.96	21.37	20.4
1:19285998	rs148340817	C	T	ref (female)	272	71.87	15.16	16.65	18.36	23.57	27.19	33.83	42.71	48.77	14.99	16.23	17.18	23.16	28.4	35.74	44.9	49.43	9.93	11.34	13.51	15.7	17.76	18.66	19.9	21.75	10.34	11.25	13.35	15.97	17.34	18.05	19.59	21.65
1:19285998	rs148340817	C	T	ref (all)	497	72.24	15.55	16.46	18.78	26.07	34.98	44.14	51.91	56.43	15.64	16.33	18.56	27.48	37.35	46.67	53.97	56.8	10.48	12.07	14.64	18.18	21.85	23.59	24.19	23.36	11.21	12.42	15.1	19.02	21.45	22.42	22.72	22.6
1:19285998	rs148340817	C	T	ref/alt (male)	14	71.37	18.61	20.66	24.36	37.49	53.41	61.65	63.91	66.97	16.61	21.06	26.43	39.36	50.99	55.93	56.61	62.35	9.18	12.65	17.25	20.13	20.69	16.16	15.99	18.29	8.89	14.71	19.53	19.03	17.94	15.39	21.08	20.9
1:19285998	rs148340817	C	T	ref/alt (female)	20	73.25	17.06	16.27	15.11	17.03	24.43	30.12	42.44	49.67	17.15	14.98	13.65	18.3	26.61	33.56	44.98	49.87	11.25	12.83	11.16	15.78	18.76	18.71	20.5	24.59	11.6	10.28	11.79	15.24	20.43	18.91	19.39	22.66
1:19285998	rs148340817	C	T	alt (male)	1	65-70	13.3	16.7	20	18.3	48.3	50	55	45	8.3	16.7	20	25	63.3	78.3	85	75	0	0	0	0	0	0	0	0	0	0	0	0	0	0	0	0
1:19285998	rs148340817	C	T	ref/alt (all)	34	72.48	17.7	18.07	18.92	25.46	36.36	43.1	51.28	56.8	16.93	17.49	18.91	26.98	36.65	42.77	49.77	55.01	10.47	12.94	14.72	20.36	24.23	23.54	21.54	23.79	10.57	12.66	16.69	19.83	22.84	20.71	20.9	22.79
1:19285998	rs148340817	C	T	alt (all)	1	65-70	13.3	16.7	20	18.3	48.3	50	55	45	8.3	16.7	20	25	63.3	78.3	85	75	0	0	0	0	0	0	0	0	0	0	0	0	0	0	0	0
2:166409937	rs62622799	T	C	ref (male)	227	72.42	16.33	16.57	19.6	29.53	44.88	56.61	62.59	65.35	16.42	16.76	20.61	33	48.47	59.46	63.87	65.03	11.15	13.06	16.14	20.5	22.91	22.98	24.26	22.09	12.17	13.97	17.3	21.06	21.07	20.17	21.65	20.59
2:166409937	rs62622799	T	C	ref (female)	283	71.88	15.17	16.62	18.19	22.97	26.64	33.15	42.32	48.47	15.07	16.18	16.95	22.75	28.08	35.24	44.48	49.13	10.05	11.56	13.54	15.86	17.77	18.56	19.85	22	10.46	11.24	13.41	16.01	17.54	18.14	19.57	21.88
2:166409937	rs62622799	T	C	ref (all)	510	72.12	15.68	16.6	18.82	25.89	34.76	43.59	51.34	55.98	15.67	16.44	18.58	27.31	37.16	46.02	53.11	56.21	10.57	12.25	14.77	18.36	22.16	23.7	24.12	23.58	11.27	12.53	15.38	19.12	21.7	22.55	22.67	22.73
2:166409937	rs62622799	T	C	ref/alt (male)	13	75.7	13.22	14.93	19.33	29.7	45.88	61.22	70.93	71.62	16.15	16.17	20.17	33.98	46.89	64.26	75.85	74.92	6.85	9.62	13.12	19.34	14.8	12.41	11.01	9.47	7.25	9.72	11.14	18.06	15.06	8.03	12.86	14.07
2:166409937	rs62622799	T	C	ref/alt (female)	9	74.71	19.14	16.73	16.76	28	38.41	46.93	54.43	60.22	17.22	15.04	16.6	25.43	34.59	46.54	58.34	59.57	9.03	7.25	6.8	12.52	16.45	17.75	19.31	17.11	9.79	9.31	7.84	14.21	17.36	13.12	14.52	12.14
2:166409937	rs62622799	T	C	ref/alt (all)	22	75.3	15.64	15.67	18.28	29	42.83	55.37	64.18	66.95	16.59	15.71	18.71	30.49	41.86	57.01	68.69	68.64	8.34	8.78	11.05	16.91	15.92	16.41	17.03	14.29	8.4	9.57	10.08	17.12	17.14	13.58	16.06	15.31
4:108014444	rs61735992	T	G	ref (male)	234	72.5	16.02	16.36	19.49	29.32	44.7	56.7	62.95	65.78	16.21	16.59	20.42	32.78	48.03	59.48	64.26	65.57	11.03	12.99	16	20.52	22.69	22.62	24.04	21.71	11.99	13.82	16.96	20.94	20.77	19.83	21.5	20.56
4:108014444	rs61735992	T	G	ref (female)	286	71.97	15.25	16.65	18.08	22.86	26.68	33.11	42.15	48.34	15.04	16.11	16.91	22.6	27.88	35.15	44.36	48.93	10.05	11.51	13.32	15.49	17.6	18.32	19.45	21.75	10.47	11.23	13.27	15.88	17.42	17.93	19.23	21.53
4:108014444	rs61735992	T	G	ref (all)	520	72.21	15.6	16.52	18.71	25.77	34.79	43.73	51.51	56.19	15.56	16.32	18.49	27.18	36.95	46.1	53.31	56.42	10.51	12.2	14.61	18.22	21.97	23.51	23.99	23.4	11.2	12.46	15.14	19.02	21.48	22.37	22.57	22.66
4:108014444	rs61735992	T	G	ref/alt (male)	6	76.34	21.38	21.05	23.48	38.07	54.1	62.78	66.4	62.22	24.17	22.3	27.35	43.83	62.08	68.97	74.53	65.28	6.97	7.09	15	14.3	12.75	18.83	10.69	18.57	7.32	10.36	18.33	16.43	16.51	12.37	16.02	13.03
4:108014444	rs61735992	T	G	ref/alt (female)	6	71.62	17.55	15.53	20.92	35.92	42.47	56.05	68.47	71.97	19.95	17.83	18.47	34.05	47.22	56.8	71.27	74.55	9.2	7.91	15.84	22.93	22.02	21.88	25.29	19.14	7.58	9.01	13.53	16.14	13.91	13.81	17.69	14.93
4:108014444	rs61735992	T	G	ref/alt (all)	12	73.98	19.47	18.29	22.2	36.99	48.28	59.42	67.43	67.09	22.06	20.07	22.91	38.94	54.65	62.88	72.9	69.92	8.39	8	15.48	19.14	18.91	20.69	19.44	19.48	7.74	9.96	16.71	17	16.98	14.45	16.95	14.76
6:83398481	rs151111787	T	A	ref (male)	233	72.49	16.23	16.61	19.8	29.59	44.95	56.76	63.04	65.51	16.35	16.74	20.76	33.1	48.4	59.64	64.42	65.48	11.08	12.98	16.05	20.34	22.62	22.65	23.8	21.73	12.05	13.87	17.1	21	20.79	19.73	21.5	20.58
6:83398481	rs151111787	T	A	ref (female)	284	71.98	15.3	16.62	18.09	23.12	27.12	33.71	42.9	49.16	15.16	16.17	16.96	22.89	28.32	35.77	45.01	49.67	9.92	11.43	13.35	15.77	17.88	18.82	19.98	21.99	10.44	11.17	13.21	15.94	17.56	18.14	19.56	21.79
6:83398481	rs151111787	T	A	ref (all)	517	72.21	15.72	16.62	18.86	26.03	35.15	44.1	51.98	56.53	15.7	16.43	18.67	27.49	37.37	46.53	53.76	56.8	10.47	12.15	14.65	18.26	22.02	23.61	23.98	23.34	11.21	12.47	15.2	19.08	21.54	22.3	22.62	22.66
6:83398481	rs151111787	T	A	ref/alt (male)	7	76.1	13.7	11.99	12.63	28.06	44.43	60.07	63.04	71.84	18.26	16.49	14.87	31.49	47.8	62.39	67.8	68.37	6.39	8.52	11.78	23.2	19.94	18.69	23.84	17.2	7.89	9.9	13.25	17.65	20.76	19.97	19.16	13.51
6:83398481	rs151111787	T	A	ref/alt (female)	8	71.31	15.22	16.77	20.01	23.42	22.98	29.09	35.23	37.04	14.44	15.11	16.24	20.66	26.94	29.36	41.21	41.77	13.66	12.19	14.5	16.31	16.17	12.23	16.91	17.18	10.63	11.69	15.58	16.89	17.73	16.01	19.75	17.33
6:83398481	rs151111787	T	A	ref/alt (all)	15	73.54	14.51	14.54	16.57	25.59	32.99	43.55	48.21	53.28	16.22	15.75	15.6	25.71	36.67	44.77	53.62	54.19	10.91	10.9	13.8	19.96	20.97	21.95	24.71	24.44	9.64	10.92	14.56	18.07	21.84	24.38	23.57	20.53

## Sheet: TT MV
TwinsUK cohort thresholds for MUSC variants
							Average thresholds (right ear)/dB								Average thresholds (left ear)/dB								Threshold standard deviation (right ear)/dB								Threshold standard deviation (left ear)/dB
Coordinate	Variant ID	Reference	Alternate	Genotype group	Total individuals	Average age/y	125	250	500	1000	2000	4000	6000	8000	125	250	500	1000	2000	4000	6000	8000	125	250	500	1000	2000	4000	6000	8000	125	250	500	1000	2000	4000	6000	8000
1:1485777	rs1622213	G	A	ref (female)	147	64.71	21.56	24.86	24.43	19.05	21.92	28.93	35.69	43.9	19.42	23.22	22.24	19.52	21.3	30.07	37.91	45.24	9.6	9	9.71	11.09	15.87	18.12	21.11	24.51	9.69	10.99	12.46	14.05	17.01	20.36	22.27	26.04
1:1485777	rs1622213	G	A	ref (all)	147	64.71	21.56	24.86	24.43	19.05	21.92	28.93	35.69	43.9	19.42	23.22	22.24	19.52	21.3	30.07	37.91	45.24	9.6	9	9.71	11.09	15.87	18.12	21.11	24.51	9.69	10.99	12.46	14.05	17.01	20.36	22.27	26.04
1:1485777	rs1622213	G	A	ref/alt (female)	2	65	17.5	17.5	20	17.5	15	30	25	35	17.5	17.5	17.5	17.5	10	27.5	32.5	32.5	7.5	7.5	5	2.5	0	15	10	10	2.5	7.5	2.5	7.5	0	7.5	12.5	7.5
1:1485777	rs1622213	G	A	ref/alt (all)	2	65	17.5	17.5	20	17.5	15	30	25	35	17.5	17.5	17.5	17.5	10	27.5	32.5	32.5	7.5	7.5	5	2.5	0	15	10	10	2.5	7.5	2.5	7.5	0	7.5	12.5	7.5
1:158093761	rs139995772	C	T	ref (female)	148	64.71	21.48	24.76	24.33	18.92	21.7	28.8	35.41	43.64	19.39	23.09	22.09	19.39	21.05	29.9	37.59	44.76	9.62	9.05	9.7	10.98	15.76	18.06	21.05	24.41	9.63	10.99	12.38	13.97	16.97	20.24	22.04	25.74
1:158093761	rs139995772	C	T	ref (all)	148	64.71	21.48	24.76	24.33	18.92	21.7	28.8	35.41	43.64	19.39	23.09	22.09	19.39	21.05	29.9	37.59	44.76	9.62	9.05	9.7	10.98	15.76	18.06	21.05	24.41	9.63	10.99	12.38	13.97	16.97	20.24	22.04	25.74
1:158093761	rs139995772	C	T	ref/alt (female)	1	65-70	25	25	30	35	40	50	55	65	NA	30	35	35	35	50	75	90	0	0	0	0	0	0	0	0	0	0	0	0	0	0	0	0
1:158093761	rs139995772	C	T	ref/alt (all)	1	65-70	25	25	30	35	40	50	55	65	NA	30	35	35	35	50	75	90	0	0	0	0	0	0	0	0	0	0	0	0	0	0	0	0
1:230772053	rs28359655	C	T	ref (female)	69	65.36	23.88	27.06	25.97	20	22.1	29.28	36.45	44.35	21.25	25.29	25.07	22.17	23.19	29.86	40.66	47.72	10.5	9.63	10.73	12.07	16.84	19.42	21.37	24.48	11.46	13.58	16.05	17.58	20.11	22.59	23.02	27.88
1:230772053	rs28359655	C	T	ref (all)	69	65.36	23.88	27.06	25.97	20	22.1	29.28	36.45	44.35	21.25	25.29	25.07	22.17	23.19	29.86	40.66	47.72	10.5	9.63	10.73	12.07	16.84	19.42	21.37	24.48	11.46	13.58	16.05	17.58	20.11	22.59	23.02	27.88
1:230772053	rs28359655	C	T	ref/alt (female)	1	55-60	20	25	25	20	20	25	45	45	15	15	20	20	15	15	30	50	0	0	0	0	0	0	0	0	0	0	0	0	0	0	0	0
1:230772053	rs28359655	C	T	ref/alt (all)	1	55-60	20	25	25	20	20	25	45	45	15	15	20	20	15	15	30	50	0	0	0	0	0	0	0	0	0	0	0	0	0	0	0	0
10:112445316	rs34350728	C	T	ref (female)	146	64.78	21.5	24.79	24.43	19.18	22.07	29.31	35.73	44.14	19.42	23.24	22.29	19.69	21.31	30.49	38.21	45.52	9.5	9.03	9.73	11.07	15.84	18.08	21.2	24.48	9.65	11.02	12.46	14.06	17.07	20.19	22.23	25.91
10:112445316	rs34350728	C	T	ref (all)	146	64.78	21.5	24.79	24.43	19.18	22.07	29.31	35.73	44.14	19.42	23.24	22.29	19.69	21.31	30.49	38.21	45.52	9.5	9.03	9.73	11.07	15.84	18.08	21.2	24.48	9.65	11.02	12.46	14.06	17.07	20.19	22.23	25.91
10:112445316	rs34350728	C	T	ref/alt (female)	3	61.67	21.67	23.33	21.67	11.67	10	11.67	26.67	26.67	18.33	18.33	16.67	10	13.33	8.33	20	23.33	13.12	8.5	6.24	2.36	4.08	4.71	6.24	8.5	8.5	6.24	6.24	0	4.71	4.71	8.16	14.34
10:112445316	rs34350728	C	T	ref/alt (all)	3	61.67	21.67	23.33	21.67	11.67	10	11.67	26.67	26.67	18.33	18.33	16.67	10	13.33	8.33	20	23.33	13.12	8.5	6.24	2.36	4.08	4.71	6.24	8.5	8.5	6.24	6.24	0	4.71	4.71	8.16	14.34
11:40116285	rs144974170	T	G	ref (female)	148	64.73	21.5	24.83	24.44	19.12	21.77	28.84	35.41	43.78	19.39	23.16	22.23	19.56	21.09	29.83	37.69	45.07	9.59	9.02	9.68	10.99	15.82	18.09	21.05	24.39	9.63	11	12.41	14.01	16.99	20.16	22.18	25.92
11:40116285	rs144974170	T	G	ref (all)	148	64.73	21.5	24.83	24.44	19.12	21.77	28.84	35.41	43.78	19.39	23.16	22.23	19.56	21.09	29.83	37.69	45.07	9.59	9.02	9.68	10.99	15.82	18.09	21.05	24.39	9.63	11	12.41	14.01	16.99	20.16	22.18	25.92
11:40116285	rs144974170	T	G	ref/alt (female)	1	60-65	NA	15	15	5	30	45	55	NA	NA	20	15	10	30	60	60	NA	0	0	0	0	0	0	0	0	0	0	0	0	0	0	0	0
11:40116285	rs144974170	T	G	ref/alt (all)	1	60-65	NA	15	15	5	30	45	55	NA	NA	20	15	10	30	60	60	NA	0	0	0	0	0	0	0	0	0	0	0	0	0	0	0	0
11:57301020	rs139208640	G	A	ref (female)	147	64.66	21.45	24.79	24.43	18.91	21.71	29.03	35.62	43.7	19.42	23.11	22.07	19.21	20.86	29.76	37.53	44.76	9.63	9.08	9.73	11.04	15.86	18.17	21.1	24.29	9.69	11.03	12.38	13.76	16.67	20.11	22.05	25.95
11:57301020	rs139208640	G	A	ref (all)	147	64.66	21.45	24.79	24.43	18.91	21.71	29.03	35.62	43.7	19.42	23.11	22.07	19.21	20.86	29.76	37.53	44.76	9.63	9.08	9.73	11.04	15.86	18.17	21.1	24.29	9.69	11.03	12.38	13.76	16.67	20.11	22.05	25.95
11:57301020	rs139208640	G	A	ref/alt (female)	2	69	25	22.5	20	27.5	30	22.5	30	50	17.5	25	30	40	42.5	50	60	67.5	5	2.5	0	2.5	0	7.5	15	30	2.5	5	10	15	22.5	20	20	7.5
11:57301020	rs139208640	G	A	ref/alt (all)	2	69	25	22.5	20	27.5	30	22.5	30	50	17.5	25	30	40	42.5	50	60	67.5	5	2.5	0	2.5	0	7.5	15	30	2.5	5	10	15	22.5	20	20	7.5
12:122340851	rs61954403	C	T	ref (female)	144	64.55	21.57	24.86	24.42	19.03	21.92	28.67	35.39	43.5	19.31	23.11	22.11	19.51	21.15	29.93	37.73	44.72	9.67	9.13	9.69	11.08	15.99	18.23	20.87	24.14	9.67	11.11	12.44	14.02	17.13	20.43	22.4	25.79
12:122340851	rs61954403	C	T	ref (all)	144	64.55	21.57	24.86	24.42	19.03	21.92	28.67	35.39	43.5	19.31	23.11	22.11	19.51	21.15	29.93	37.73	44.72	9.67	9.13	9.69	11.08	15.99	18.23	20.87	24.14	9.67	11.11	12.44	14.02	17.13	20.43	22.4	25.79
12:122340851	rs61954403	C	T	ref/alt (female)	5	69.6	18.33	22	23	19	19	38.75	40	52	23.33	24	24	19	21	33.75	41	55	2.36	4	9.27	9.17	7.35	5.45	24.9	29.43	6.24	5.83	10.68	12.81	10.2	10.83	14.28	27.57
12:122340851	rs61954403	C	T	ref/alt (all)	5	69.6	18.33	22	23	19	19	38.75	40	52	23.33	24	24	19	21	33.75	41	55	2.36	4	9.27	9.17	7.35	5.45	24.9	29.43	6.24	5.83	10.68	12.81	10.2	10.83	14.28	27.57
14:21000977	rs72684072	T	A	ref (female)	145	64.7	21.57	24.79	24.28	18.86	21.7	28.81	35.49	43.89	19.38	23.12	22.06	19.31	20.94	29.79	37.81	45.14	9.67	9.14	9.77	11.04	15.85	18.15	21.04	24.1	9.71	11.12	12.44	14.01	16.95	20.28	22.25	25.9
14:21000977	rs72684072	T	A	ref (all)	145	64.7	21.57	24.79	24.28	18.86	21.7	28.81	35.49	43.89	19.38	23.12	22.06	19.31	20.94	29.79	37.81	45.14	9.67	9.14	9.77	11.04	15.85	18.15	21.04	24.1	9.71	11.12	12.44	14.01	16.95	20.28	22.25	25.9
14:21000977	rs72684072	T	A	ref/alt (female)	4	65.5	18.33	23.75	27.5	25	26.25	33.75	37.5	40	20	23.75	26.25	26.25	28.75	38.75	38.75	42.5	2.36	2.17	4.33	7.91	12.44	14.74	20.77	32.98	4.08	2.17	9.6	10.83	15.16	16.72	19.49	26.58
14:21000977	rs72684072	T	A	ref/alt (all)	4	65.5	18.33	23.75	27.5	25	26.25	33.75	37.5	40	20	23.75	26.25	26.25	28.75	38.75	38.75	42.5	2.36	2.17	4.33	7.91	12.44	14.74	20.77	32.98	4.08	2.17	9.6	10.83	15.16	16.72	19.49	26.58
14:45242137	rs34168608	G	C	ref (female)	148	64.66	21.44	24.69	24.4	19.09	21.94	29.14	35.68	43.95	19.32	23.06	22.16	19.46	21.19	30.17	37.96	45.24	9.6	9.01	9.7	11.03	15.77	17.98	21.04	24.39	9.62	10.96	12.43	14.02	17	20.24	22.21	25.92
14:45242137	rs34168608	G	C	ref (all)	148	64.66	21.44	24.69	24.4	19.09	21.94	29.14	35.68	43.95	19.32	23.06	22.16	19.46	21.19	30.17	37.96	45.24	9.6	9.01	9.7	11.03	15.77	17.98	21.04	24.39	9.62	10.96	12.43	14.02	17	20.24	22.21	25.92
14:45242137	rs34168608	G	C	ref/alt (female)	1	70-75	30	35	20	10	5	0	15	20	30	35	25	25	15	10	20	20	0	0	0	0	0	0	0	0	0	0	0	0	0	0	0	0
14:45242137	rs34168608	G	C	ref/alt (all)	1	70-75	30	35	20	10	5	0	15	20	30	35	25	25	15	10	20	20	0	0	0	0	0	0	0	0	0	0	0	0	0	0	0	0
14:54531033	rs34839928	C	T	ref (female)	147	64.63	21.45	24.76	24.36	19.05	21.92	29.07	35.41	43.49	19.35	23.11	22.1	19.45	21.2	30.24	37.67	44.93	9.63	9.01	9.67	11.09	15.83	18.17	21.14	24.32	9.68	11.03	12.45	14.07	16.99	20.27	22.25	25.9
14:54531033	rs34839928	C	T	ref (all)	147	64.63	21.45	24.76	24.36	19.05	21.92	29.07	35.41	43.49	19.35	23.11	22.1	19.45	21.2	30.24	37.67	44.93	9.63	9.01	9.67	11.09	15.83	18.17	21.14	24.32	9.68	11.03	12.45	14.07	16.99	20.27	22.25	25.9
14:54531033	rs34839928	C	T	ref/alt (female)	2	71	25	25	25	17.5	15	20	45	65	22.5	25	27.5	22.5	17.5	15	50	55	5	10	10	2.5	10	5	5	20	2.5	5	2.5	2.5	12.5	10	10	25
14:54531033	rs34839928	C	T	ref/alt (all)	2	71	25	25	25	17.5	15	20	45	65	22.5	25	27.5	22.5	17.5	15	50	55	5	10	10	2.5	10	5	5	20	2.5	5	2.5	2.5	12.5	10	10	25
16:70156611	rs117263218	G	A	ref (female)	68	65.22	23.79	27.01	25.9	20.07	22.43	29.56	36.76	44.34	21.19	25.3	25.3	22.57	23.53	29.63	40.9	47.91	10.59	9.7	10.72	12.08	16.84	19.42	21.52	24.42	11.54	13.71	16.09	17.52	20.09	22.76	23.02	27.99
16:70156611	rs117263218	G	A	ref (all)	68	65.22	23.79	27.01	25.9	20.07	22.43	29.56	36.76	44.34	21.19	25.3	25.3	22.57	23.53	29.63	40.9	47.91	10.59	9.7	10.72	12.08	16.84	19.42	21.52	24.42	11.54	13.71	16.09	17.52	20.09	22.76	23.02	27.99
16:70156611	rs117263218	G	A	ref/alt (female)	2	67	25	27.5	30	17.5	10	17.5	30	45	20	20	15	7.5	7.5	30	27.5	42.5	0	2.5	0	7.5	0	7.5	0	20	5	0	0	2.5	2.5	10	12.5	12.5
16:70156611	rs117263218	G	A	ref/alt (all)	2	67	25	27.5	30	17.5	10	17.5	30	45	20	20	15	7.5	7.5	30	27.5	42.5	0	2.5	0	7.5	0	7.5	0	20	5	0	0	2.5	2.5	10	12.5	12.5
16:88721827	rs139051768	G	A	ref (female)	61	64.79	22.8	26.08	25.5	19.43	21.39	28.61	35.33	43.93	20.82	25.57	24.75	22.38	22.62	30.33	41.75	48.33	8.99	7.7	8.25	10.56	16.47	19.36	22.03	23.33	10.48	14.09	15.07	15.93	18.96	22.27	23.36	27.85
16:88721827	rs139051768	G	A	ref (all)	61	64.79	22.8	26.08	25.5	19.43	21.39	28.61	35.33	43.93	20.82	25.57	24.75	22.38	22.62	30.33	41.75	48.33	8.99	7.7	8.25	10.56	16.47	19.36	22.03	23.33	10.48	14.09	15.07	15.93	18.96	22.27	23.36	27.85
16:88721827	rs139051768	G	A	ref/alt (female)	1	60-65	25	25	30	20	25	25	30	35	25	30	25	15	15	20	30	25	0	0	0	0	0	0	0	0	0	0	0	0	0	0	0	0
16:88721827	rs139051768	G	A	alt (female)	2	63	20	25	20	10	20	27.5	42.5	47.5	15	20	20	10	12.5	32.5	32.5	47.5	5	5	0	0	10	17.5	12.5	22.5	0	0	5	5	7.5	12.5	17.5	17.5
16:88721827	rs139051768	G	A	ref/alt (all)	1	60-65	25	25	30	20	25	25	30	35	25	30	25	15	15	20	30	25	0	0	0	0	0	0	0	0	0	0	0	0	0	0	0	0
16:88721827	rs139051768	G	A	alt (all)	2	63	20	25	20	10	20	27.5	42.5	47.5	15	20	20	10	12.5	32.5	32.5	47.5	5	5	0	0	10	17.5	12.5	22.5	0	0	5	5	7.5	12.5	17.5	17.5
17:40487189	rs144692706	C	T	ref (female)	144	64.68	21.3	24.58	24.09	18.82	21.68	29.08	35.6	43.74	19.3	23.3	21.94	19.09	20.84	30.18	38.01	45.25	8.43	7.79	8.32	10.32	15.6	17.96	21.1	24.3	9.03	11.04	11.57	12.88	16.35	20.14	22.13	25.68
17:40487189	rs144692706	C	T	ref (all)	144	64.68	21.3	24.58	24.09	18.82	21.68	29.08	35.6	43.74	19.3	23.3	21.94	19.09	20.84	30.18	38.01	45.25	8.43	7.79	8.32	10.32	15.6	17.96	21.1	24.3	9.03	11.04	11.57	12.88	16.35	20.14	22.13	25.68
17:40487189	rs144692706	C	T	ref/alt (female)	5	65.8	27	30	32	25	26	25	34	45	22	17.5	29	31	30	26	33	40	25.22	25.3	26.57	22.58	19.85	20.98	19.08	26.65	19.65	5.59	25.77	30.07	27.75	22.67	22.93	31.62
17:40487189	rs144692706	C	T	ref/alt (all)	5	65.8	27	30	32	25	26	25	34	45	22	17.5	29	31	30	26	33	40	25.22	25.3	26.57	22.58	19.85	20.98	19.08	26.65	19.65	5.59	25.77	30.07	27.75	22.67	22.93	31.62
17:58195140	rs35617692	C	A	ref (female)	147	64.71	21.52	24.79	24.43	18.98	21.85	29.1	35.79	44.08	19.35	23.04	22.03	19.28	20.92	29.79	37.64	44.93	9.66	9.08	9.73	11.05	15.84	18.15	21.07	24.42	9.68	11.02	12.38	13.76	16.64	20.1	22.03	25.96
17:58195140	rs35617692	C	A	ref (all)	147	64.71	21.52	24.79	24.43	18.98	21.85	29.1	35.79	44.08	19.35	23.04	22.03	19.28	20.92	29.79	37.64	44.93	9.66	9.08	9.73	11.05	15.84	18.15	21.07	24.42	9.68	11.02	12.38	13.76	16.64	20.1	22.03	25.96
17:58195140	rs35617692	C	A	ref/alt (female)	2	65	20	22.5	20	22.5	20	17.5	17.5	22.5	22.5	30	32.5	35	37.5	47.5	52.5	55	0	2.5	0	7.5	10	2.5	2.5	2.5	2.5	0	7.5	20	27.5	22.5	27.5	20
17:58195140	rs35617692	C	A	ref/alt (all)	2	65	20	22.5	20	22.5	20	17.5	17.5	22.5	22.5	30	32.5	35	37.5	47.5	52.5	55	0	2.5	0	7.5	10	2.5	2.5	2.5	2.5	0	7.5	20	27.5	22.5	27.5	20
19:10224049	rs117064827	A	G	ref (female)	148	64.64	21.41	24.66	24.26	18.99	21.8	28.84	35.55	43.81	19.32	23.06	22.12	19.46	21.16	29.86	37.79	45	9.56	8.96	9.62	11.04	15.83	18.09	21.11	24.47	9.62	10.96	12.41	14.02	17	20.2	22.25	25.99
19:10224049	rs117064827	A	G	ref (all)	148	64.64	21.41	24.66	24.26	18.99	21.8	28.84	35.55	43.81	19.32	23.06	22.12	19.46	21.16	29.86	37.79	45	9.56	8.96	9.62	11.04	15.83	18.09	21.11	24.47	9.62	10.96	12.41	14.02	17	20.2	22.25	25.99
19:10224049	rs117064827	A	G	ref/alt (female)	1	75-80	35	40	40	25	25	45	35	40	30	35	30	25	20	55	45	55	0	0	0	0	0	0	0	0	0	0	0	0	0	0	0	0
19:10224049	rs117064827	A	G	ref/alt (all)	1	75-80	35	40	40	25	25	45	35	40	30	35	30	25	20	55	45	55	0	0	0	0	0	0	0	0	0	0	0	0	0	0	0	0
19:13882951	rs77270337	G	A	ref (female)	147	64.69	21.6	24.79	24.44	19.12	22.02	29.1	35.66	44.01	19.49	23.15	22.28	19.59	21.27	30.1	38.01	45.31	9.61	9.04	9.68	11.06	15.8	18.13	21.16	24.48	9.62	10.95	12.39	14.03	17.03	20.34	22.28	26.01
19:13882951	rs77270337	G	A	ref (all)	147	64.69	21.6	24.79	24.44	19.12	22.02	29.1	35.66	44.01	19.49	23.15	22.28	19.59	21.27	30.1	38.01	45.31	9.61	9.04	9.68	11.06	15.8	18.13	21.16	24.48	9.62	10.95	12.39	14.03	17.03	20.34	22.28	26.01
19:13882951	rs77270337	G	A	ref/alt (female)	2	66.5	15	22.5	15	12.5	7.5	17.5	27.5	27.5	12.5	22.5	15	12.5	12.5	25	25	27.5	5	7.5	0	2.5	2.5	7.5	2.5	2.5	7.5	12.5	10	7.5	2.5	10	0	2.5
19:13882951	rs77270337	G	A	ref/alt (all)	2	66.5	15	22.5	15	12.5	7.5	17.5	27.5	27.5	12.5	22.5	15	12.5	12.5	25	25	27.5	5	7.5	0	2.5	2.5	7.5	2.5	2.5	7.5	12.5	10	7.5	2.5	10	0	2.5
20:54171651	rs35873579	G	A	ref/oth (female)	11	62.64	23.89	25.91	25	19.09	17.73	29	31.82	39.55	26.67	28.64	27.73	21.82	20	27.5	40	43.64	9.06	7.01	8.26	11.84	14.2	15.46	22.89	24.44	16.16	13.67	15.57	18.5	19.42	20.03	19.77	28.05
20:54171651	rs35873579	G	A	ref/oth (all)	11	62.64	23.89	25.91	25	19.09	17.73	29	31.82	39.55	26.67	28.64	27.73	21.82	20	27.5	40	43.64	9.06	7.01	8.26	11.84	14.2	15.46	22.89	24.44	16.16	13.67	15.57	18.5	19.42	20.03	19.77	28.05
20:54171651	rs35873579	G	A	ref (female)	137	64.75	21.32	24.7	24.39	19.05	22.1	28.75	35.59	43.79	18.88	22.71	21.74	19.26	21.14	30.04	37.66	44.96	9.63	9.18	9.79	10.98	15.9	18.19	20.72	24.12	8.82	10.63	12.02	13.58	16.75	20.21	22.35	25.7
20:54171651	rs35873579	G	A	ref (all)	137	64.75	21.32	24.7	24.39	19.05	22.1	28.75	35.59	43.79	18.88	22.71	21.74	19.26	21.14	30.04	37.66	44.96	9.63	9.18	9.79	10.98	15.9	18.19	20.72	24.12	8.82	10.63	12.02	13.58	16.75	20.21	22.35	25.7
20:54171651	rs35873579	G	A	ref/alt (female)	1	80-85	25	20	15	15	30	55	70	90	20	20	20	25	35	55	NA	75	0	0	0	0	0	0	0	0	0	0	0	0	0	0	0	0
20:54171651	rs35873579	G	A	ref/alt (all)	1	80-85	25	20	15	15	30	55	70	90	20	20	20	25	35	55	NA	75	0	0	0	0	0	0	0	0	0	0	0	0	0	0	0	0
20:62351710	rs78026347	G	A	ref (female)	146	64.8	21.61	24.79	24.43	19.21	22.14	29.34	35.8	44.03	19.53	23.31	22.4	19.79	21.45	30.38	38.41	45.59	9.62	9.07	9.66	11.04	15.79	18.02	21.16	24.45	9.68	11	12.42	13.97	16.99	20.29	21.99	25.8
20:62351710	rs78026347	G	A	ref (all)	146	64.8	21.61	24.79	24.43	19.21	22.14	29.34	35.8	44.03	19.53	23.31	22.4	19.79	21.45	30.38	38.41	45.59	9.62	9.07	9.66	11.04	15.79	18.02	21.16	24.45	9.68	11	12.42	13.97	16.99	20.29	21.99	25.8
20:62351710	rs78026347	G	A	ref/alt (female)	2	61	12.5	20	20	10	5	10	20	35	12.5	12.5	10	5	7.5	10	7.5	15	2.5	5	10	5	0	10	5	20	2.5	2.5	0	0	2.5	5	12.5	20
20:62351710	rs78026347	G	A	ref/alt (all)	2	61	12.5	20	20	10	5	10	20	35	12.5	12.5	10	5	7.5	10	7.5	15	2.5	5	10	5	0	10	5	20	2.5	2.5	0	0	2.5	5	12.5	20
3:151190791	rs34501514	G	T	ref (female)	147	64.74	21.63	24.79	24.43	19.12	21.88	29.03	35.76	43.97	19.46	23.25	22.28	19.55	21.16	30.07	38.08	45.31	9.59	9.08	9.71	11.06	15.86	18.19	21.07	24.49	9.66	10.99	12.43	14.06	17.05	20.27	22.2	26
3:151190791	rs34501514	G	T	ref (all)	147	64.74	21.63	24.79	24.43	19.12	21.88	29.03	35.76	43.97	19.46	23.25	22.28	19.55	21.16	30.07	38.08	45.31	9.59	9.08	9.71	11.06	15.86	18.19	21.07	24.49	9.66	10.99	12.43	14.06	17.05	20.27	22.2	26
3:151190791	rs34501514	G	T	ref/alt (female)	2	63	12.5	22.5	20	12.5	17.5	22.5	20	30	15	15	15	15	20	27.5	20	27.5	2.5	2.5	5	2.5	7.5	2.5	10	5	5	5	5	5	5	17.5	10	7.5
3:151190791	rs34501514	G	T	ref/alt (all)	2	63	12.5	22.5	20	12.5	17.5	22.5	20	30	15	15	15	15	20	27.5	20	27.5	2.5	2.5	5	2.5	7.5	2.5	10	5	5	5	5	5	5	17.5	10	7.5
4:108014444	rs61735992	T	G	ref (female)	144	64.51	21.34	24.61	24.21	18.68	21.26	28.17	34.61	42.83	19.37	23.21	22.25	19.44	20.52	29.15	36.96	44.01	9.43	9.02	9.53	10.42	15.09	17.31	20.39	23.78	9.48	11.07	12.44	13.98	16.28	19.63	21.37	25.32
4:108014444	rs61735992	T	G	ref (all)	144	64.51	21.34	24.61	24.21	18.68	21.26	28.17	34.61	42.83	19.37	23.21	22.25	19.44	20.52	29.15	36.96	44.01	9.43	9.02	9.53	10.42	15.09	17.31	20.39	23.78	9.48	11.07	12.44	13.98	16.28	19.63	21.37	25.32
4:108014444	rs61735992	T	G	ref/alt (female)	5	70.6	26	29	30	29	38	51	62	71	20	21	20	21	39	55	63	75	12.41	8	12.75	19.6	24.21	24.58	21.82	25.77	13.04	7.35	10.49	13.93	24.37	21.45	29.09	24.9
4:108014444	rs61735992	T	G	ref/alt (all)	5	70.6	26	29	30	29	38	51	62	71	20	21	20	21	39	55	63	75	12.41	8	12.75	19.6	24.21	24.58	21.82	25.77	13.04	7.35	10.49	13.93	24.37	21.45	29.09	24.9
6:77463033	rs130060	A	C	ref (female)	142	64.89	21.62	24.82	24.45	19.15	22.02	29.21	35.93	44.01	19.29	22.54	21.68	19.08	20.71	29.68	37.66	44.89	9.77	9.19	9.83	11.18	15.79	18.08	21.12	24.07	9.76	9.05	10.38	12.92	16.24	19.89	21.45	25.43
6:77463033	rs130060	A	C	ref (all)	142	64.89	21.62	24.82	24.45	19.15	22.02	29.21	35.93	44.01	19.29	22.54	21.68	19.08	20.71	29.68	37.66	44.89	9.77	9.19	9.83	11.18	15.79	18.08	21.12	24.07	9.76	9.05	10.38	12.92	16.24	19.89	21.45	25.43
6:77463033	rs130060	A	C	ref/alt (female)	7	61.29	19.29	23.57	22.86	16.43	17.86	23.57	27.86	39.29	21.67	35	32.14	27.86	30	37.14	41.43	48.57	4.16	4.4	5.89	6.39	15.08	17.26	17.7	29.69	5.53	26.99	31.04	26.44	26.05	25.33	33.46	34.09
6:77463033	rs130060	A	C	ref/alt (all)	7	61.29	19.29	23.57	22.86	16.43	17.86	23.57	27.86	39.29	21.67	35	32.14	27.86	30	37.14	41.43	48.57	4.16	4.4	5.89	6.39	15.08	17.26	17.7	29.69	5.53	26.99	31.04	26.44	26.05	25.33	33.46	34.09
9:105635214	rs41313301	A	G	ref (female)	148	64.72	21.58	24.79	24.44	19.09	21.8	29.01	35.58	43.84	19.46	23.23	22.26	19.56	21.19	30.17	38.03	45.24	9.57	9.04	9.68	11.03	15.83	18.13	21.1	24.46	9.63	10.95	12.39	14.01	17	20.24	22.14	25.92
9:105635214	rs41313301	A	G	ref (all)	148	64.72	21.58	24.79	24.44	19.09	21.8	29.01	35.58	43.84	19.46	23.23	22.26	19.56	21.19	30.17	38.03	45.24	9.57	9.04	9.68	11.03	15.83	18.13	21.1	24.46	9.63	10.95	12.39	14.01	17	20.24	22.14	25.92
9:105635214	rs41313301	A	G	ref/alt (female)	1	60-65	10	20	15	10	25	20	30	35	10	10	10	10	15	10	10	20	0	0	0	0	0	0	0	0	0	0	0	0	0	0	0	0
9:105635214	rs41313301	A	G	ref/alt (all)	1	60-65	10	20	15	10	25	20	30	35	10	10	10	10	15	10	10	20	0	0	0	0	0	0	0	0	0	0	0	0	0	0	0	0
9:108862962	rs41278347	G	A	ref (female)	147	64.71	21.48	24.86	24.5	19.08	21.85	28.94	35.79	43.9	19.46	23.22	22.31	19.69	21.3	30.14	38.08	45.34	9.62	9.04	9.66	11.07	15.88	18.14	20.97	24.42	9.63	11.02	12.42	13.96	17.01	20.27	22.23	25.88
9:108862962	rs41278347	G	A	ref (all)	147	64.71	21.48	24.86	24.5	19.08	21.85	28.94	35.79	43.9	19.46	23.22	22.31	19.69	21.3	30.14	38.08	45.34	9.62	9.04	9.66	11.07	15.88	18.14	20.97	24.42	9.63	11.02	12.42	13.96	17.01	20.27	22.23	25.88
9:108862962	rs41278347	G	A	ref/alt (female)	2	65	25	17.5	15	15	20	30	17.5	35	10	17.5	12.5	5	10	15	20	25	0	2.5	5	5	5	0	17.5	20	0	2.5	2.5	5	0	0	0	20
9:108862962	rs41278347	G	A	ref/alt (all)	2	65	25	17.5	15	15	20	30	17.5	35	10	17.5	12.5	5	10	15	20	25	0	2.5	5	5	5	0	17.5	20	0	2.5	2.5	5	0	0	0	20
9:15874587	rs149814894	T	G	ref (female)	145	64.68	21.46	24.83	24.39	18.9	21.42	28.53	35.31	43.61	19.3	23.03	22.13	19.24	20.76	29.72	37.6	44.9	9.66	9.09	9.79	11.07	15.58	18	20.96	24.41	9.65	11.02	12.55	13.87	16.73	19.96	22.14	25.81
9:15874587	rs149814894	T	G	ref (all)	145	64.68	21.46	24.83	24.39	18.9	21.42	28.53	35.31	43.61	19.3	23.03	22.13	19.24	20.76	29.72	37.6	44.9	9.66	9.09	9.79	11.07	15.58	18	20.96	24.41	9.65	11.02	12.55	13.87	16.73	19.96	22.14	25.81
9:15874587	rs149814894	T	G	ref/alt (female)	4	66	23.33	22.5	23.75	23.75	36.25	43.75	43.75	50	22.5	28.33	23.75	28.75	35	41.25	46.25	51.25	4.71	5.59	4.15	7.4	16.35	14.31	22.19	22.91	8.29	6.24	2.17	14.74	18.71	26.07	21.9	28.8
9:15874587	rs149814894	T	G	ref/alt (all)	4	66	23.33	22.5	23.75	23.75	36.25	43.75	43.75	50	22.5	28.33	23.75	28.75	35	41.25	46.25	51.25	4.71	5.59	4.15	7.4	16.35	14.31	22.19	22.91	8.29	6.24	2.17	14.74	18.71	26.07	21.9	28.8
9:420579	rs116920018	A	G	ref (female)	145	64.59	21.55	24.76	24.35	19.07	22.12	28.99	35.42	43.37	19.34	23.09	22.31	19.69	21.39	30.03	37.81	44.86	9.67	9.07	9.7	11.13	15.88	18.25	21.01	24.2	9.74	11.09	12.5	14.1	17.1	20.48	22.33	25.95
9:420579	rs116920018	A	G	ref (all)	145	64.59	21.55	24.76	24.35	19.07	22.12	28.99	35.42	43.37	19.34	23.09	22.31	19.69	21.39	30.03	37.81	44.86	9.67	9.07	9.7	11.13	15.88	18.25	21.01	24.2	9.74	11.09	12.5	14.1	17.1	20.48	22.33	25.95
9:420579	rs116920018	A	G	ref/alt (female)	4	69.25	20	25	25	17.5	11.25	27.5	40	58.75	21.25	25	17.5	12.5	12.5	30	38.75	52.5	6.12	7.07	8.66	5.59	4.15	10.31	21.51	26.31	4.15	5	5.59	5.59	4.33	7.91	15.96	23.58
9:420579	rs116920018	A	G	ref/alt (all)	4	69.25	20	25	25	17.5	11.25	27.5	40	58.75	21.25	25	17.5	12.5	12.5	30	38.75	52.5	6.12	7.07	8.66	5.59	4.15	10.31	21.51	26.31	4.15	5	5.59	5.59	4.33	7.91	15.96	23.58
